# Supplementary material for: A revision of the genus Planinasus Cresson (Diptera, Periscelididae)
Source: Zookeys. 2012 Oct 2;(225):1–83. doi: 10.3897/zookeys.225.3721 (PMC3487652; doi:10.3897/zookeys.225.3721)
Supplement: XML Treatment for Periscelididae [file zookeys.225.3721-treatment1.xml]

<!DOCTYPE tp:taxon-treatment
  PUBLIC "-//TaxonX//DTD Taxonomic Treatment Publishing DTD v0 20100105//EN" "tax-treatment-NSO.dtd">
<tp:taxon-treatment xmlns:tp="http://www.plazi.org/taxpub"><tp:treatment-meta><mixed-citation publication-type="journal"><person-group><name><surname>Mathis</surname><given-names>Wayne N.</given-names></name><name><surname>Rung</surname><given-names>Alessandra</given-names></name><name><surname>Kotrba</surname><given-names>Marion</given-names></name></person-group><article-title>A revision of the genus 
                    <italic>Planinasus</italic> Cresson (Diptera, Periscelididae)
                </article-title><source>Zookeys</source><day>2</day><month>10</month><year>2012</year><volume>2012</volume><issue>225</issue><fpage>1</fpage><lpage>83</lpage><pub-id pub-id-type="doi">10.3897/zookeys.225.3721</pub-id></mixed-citation></tp:treatment-meta><tp:nomenclature><label>Family</label><tp:taxon-name>
                        <tp:taxon-name-part taxon-name-part-type="genus">Periscelididae</tp:taxon-name-part>
                    <object-id xmlns:xlink="http://www.w3.org/1999/xlink" xlink:type="simple">http://species-id.net/wiki/Periscelididae</object-id>
								</tp:taxon-name><tp:taxon-authority>Oldenberg</tp:taxon-authority><tp:nomenclature-citation-list><tp:nomenclature-citation><tp:taxon-name>Periscelidinae</tp:taxon-name><comment><xref ref-type="bibr" rid="B26">Oldenberg 1914</xref>: 41 [as a subfamily of <tp:taxon-name>Drosophilidae</tp:taxon-name>]. Type genus: <italic><tp:taxon-name>Periscelis</tp:taxon-name></italic> Loew, 1858.</comment></tp:nomenclature-citation><tp:nomenclature-citation><tp:taxon-name>Periscelidae</tp:taxon-name><comment>. <xref ref-type="bibr" rid="B12">Hendel 1916</xref>: 297 [family status].</comment></tp:nomenclature-citation><tp:nomenclature-citation><tp:taxon-name>Periscelididae</tp:taxon-name><comment>. <xref ref-type="bibr" rid="B31">Stackelberg 1933</xref>: 4 [correct orthography]. <xref ref-type="bibr" rid="B28">Prado 1975</xref>: 1–3 [Neotropical catalog]. <xref ref-type="bibr" rid="B21">Mathis and Rung 2011</xref>: 359–369 [world catalog].</comment></tp:nomenclature-citation></tp:nomenclature-citation-list></tp:nomenclature><tp:treatment-sec sec-type="Diagnosis"><title>Diagnosis.</title><p><italic>Head</italic>: Frons with 1-2 fronto-orbital setae; postvertical setae present and divergent or absent. Pedicel cap-like and with a dorsal cleft, bearing 1 or more dorsoapical setae; basal flagellomere frequently sharply deflexed, arising from ventral surface of pedicel; arista bipectinate. Face uniformly sclerotized and arched, setose laterally.</p><p><italic>Thorax</italic>: Dorsocentral setae usually 2 (0+2), sometimes 1 (0+1), none presutural; posterior intra-alar seta reduced; scutellum with 1-2 pairs of marginal setae; scutellar <!--PageBreak-->disc bare; anepisternal seta usually lacking (present in <italic><tp:taxon-name>Planinasus</tp:taxon-name></italic> and new genus of <tp:taxon-name>Stenomicrinae</tp:taxon-name>). Wing: subcosta rudimentary, not reaching costa, but not fused apically with vein R<sub>1</sub>; no costal breaks (a weakness in the costa just apicad of the humeral crossvein in <italic><tp:taxon-name>Planinasus</tp:taxon-name></italic>); costa extended to vein R<sub>4+5</sub> or M; cell dm with a fold running entire length; cell <italic>cup</italic> present, although vein CuA<sub>2</sub> either well developed or extremely reduced. Midtibia bearing a prominent, apicoventral seta.</p></tp:treatment-sec><tp:treatment-sec sec-type="Discussion"><title>Discussion.</title><p>The concept of <tp:taxon-name>Periscelididae</tp:taxon-name>, as adopted here, follows D. K. <xref ref-type="bibr" rid="B22">McAlpine (1978</xref>, <xref ref-type="bibr" rid="B23">1983</xref>) and includes a few genera previously assigned to <tp:taxon-name>Aulacigastridae</tp:taxon-name> (<italic><tp:taxon-name>Cyamops</tp:taxon-name></italic> Melander, <italic><tp:taxon-name>Planinasus</tp:taxon-name></italic> Cresson, and <italic><tp:taxon-name>Stenomicra</tp:taxon-name></italic> Coquillett). McAlpine characterized <tp:taxon-name>Periscelididae</tp:taxon-name> primarily by the caplike pedicel, which has a dorsal cleft, and its relationship to the basal flagellomere. Although these characters are common to all <tp:taxon-name>Periscelididae</tp:taxon-name>, they also occur in <tp:taxon-name>Neurochaetidae</tp:taxon-name> (D. K. <xref ref-type="bibr" rid="B22">McAlpine 1978</xref>, <xref ref-type="bibr" rid="B37">Woodley 1982</xref>) and other Acalyptrate genera. In a recent phylogenetic study of the <tp:taxon-name>Opomyzoidea</tp:taxon-name>, using 28S ribosomal DNA and CAD (rudimentary) genes (<xref ref-type="bibr" rid="B36">Winkler et al. 2010</xref>), <italic><tp:taxon-name>Stenomicra</tp:taxon-name></italic>, <italic><tp:taxon-name>Cyamops</tp:taxon-name></italic> and <italic><tp:taxon-name>Planinasus</tp:taxon-name></italic> grouped consistently with moderate support with the genus <italic><tp:taxon-name>Aulacigaster</tp:taxon-name></italic> and not with <tp:taxon-name>Periscelidinae</tp:taxon-name>. Moreover, the same analysis failed to find any support for a sister-group relationship between <tp:taxon-name>Periscelididae</tp:taxon-name> and <tp:taxon-name>Neurochaetidae</tp:taxon-name>. In an unpublished and comprehensive analysis of the <tp:taxon-name>Opomyzoidea</tp:taxon-name>, however, the second author found evidence corroborating the proposal of <xref ref-type="bibr" rid="B11">Grimaldi and Mathis (1993)</xref>, i.e., that the <tp:taxon-name>Periscelididae</tp:taxon-name> <italic>sensu</italic> D. K. <xref ref-type="bibr" rid="B23">McAlpine (1983)</xref> is the sister-group of the <tp:taxon-name>Neurochaetidae</tp:taxon-name>. The only non-homoplasious synapomorphy supporting this arrangement is the type of articulation between the pedicel and the basal flagellomere. These results highlight the need to study the phylogeny of these groups further and in greater detail.</p><p><xref ref-type="bibr" rid="B27">Papp (1984)</xref> proposed <tp:taxon-name>Stenomicrinae</tp:taxon-name> for the genus <italic><tp:taxon-name>Stenomicra</tp:taxon-name></italic> after D. K. <xref ref-type="bibr" rid="B22">McAlpine (1978</xref>, <xref ref-type="bibr" rid="B23">1983</xref>) had transferred that genus, together with <italic><tp:taxon-name>Planinasus</tp:taxon-name></italic> and <italic><tp:taxon-name>Cyamops</tp:taxon-name></italic>, from the <tp:taxon-name>Aulacigastridae</tp:taxon-name> to the <tp:taxon-name>Periscelididae</tp:taxon-name>. <xref ref-type="bibr" rid="B11">Grimaldi and Mathis (1993)</xref>, <xref ref-type="bibr" rid="B1">Baptista and Mathis (1994)</xref>, <xref ref-type="bibr" rid="B19">Mathis and Papp (1998)</xref>, and <xref ref-type="bibr" rid="B21">Mathis and Rung (2011)</xref> recognized two subfamilies (<tp:taxon-name>Periscelidinae</tp:taxon-name> and <tp:taxon-name>Stenomicrinae</tp:taxon-name>) in the <tp:taxon-name>Periscelididae</tp:taxon-name>, although only the monophyly of <tp:taxon-name>Periscelidinae</tp:taxon-name> is well corroborated as follows: (1) occiput with a silvery white, microtomentose area immediately adjacent to the posterior margin of the compound eye (secondarily absent in several species); (2) only one fronto-orbital seta, reclinate; (3) mouth opening large (this may be secondarily reduced in <italic><tp:taxon-name>Diopsosoma</tp:taxon-name></italic>, although this is difficult to determine, given the extreme lateral distentions of the head); (4) costa short, extended only to vein R<sub>4+5</sub>; (5) vein CuA<sub>2</sub> reduced or absent; (6) cell dm with a fold running entire length (also in <tp:taxon-name>Stenomicrinae</tp:taxon-name>); (7) postpronotal seta well developed; (8) spiracle 7 (“stigma”) not free in female postabdomen; (9) several characters of the male terminalia (see <xref ref-type="bibr" rid="B8">Griffiths 1972</xref>). The genera comprising <tp:taxon-name>Periscelidinae</tp:taxon-name> are those that <xref ref-type="bibr" rid="B13">Hennig (1969)</xref> included in his more restricted concept of the family, viz: <italic><tp:taxon-name>Periscelis</tp:taxon-name></italic> Loew, <italic><tp:taxon-name>Marbenia</tp:taxon-name></italic> Malloch, <italic><tp:taxon-name>Neoscutops</tp:taxon-name></italic> Malloch, <italic><tp:taxon-name>Scutops</tp:taxon-name></italic> Coquillett, and <italic><tp:taxon-name>Diopsosoma</tp:taxon-name></italic> Malloch. <xref ref-type="bibr" rid="B1">Baptista and Mathis (1994)</xref> questioned the monophyly of <tp:taxon-name>Stenomicrinae</tp:taxon-name> and presented evidence that <italic><tp:taxon-name>Planinasus</tp:taxon-name></italic> might be more closely related to <tp:taxon-name>Periscelidinae</tp:taxon-name>. <xref ref-type="bibr" rid="B8">Griffiths (1972)</xref> considered <italic><tp:taxon-name>Diopsosoma</tp:taxon-name></italic> Malloch (see also <xref ref-type="bibr" rid="B20">Mathis and Rung 2004</xref>) and the small Neotropical genus <italic><tp:taxon-name>Somatia</tp:taxon-name></italic> Schiner (tentatively in a separate subfamily, the <tp:taxon-name>Somatiinae</tp:taxon-name>) to belong in the <tp:taxon-name>Periscelididae</tp:taxon-name>. Although <xref ref-type="bibr" rid="B18">Mathis and Papp (1992)</xref> and <xref ref-type="bibr" rid="B11">Grimaldi and Mathis (1993)</xref> questioned the placement of <italic><tp:taxon-name>Diopsosoma</tp:taxon-name></italic> in the <tp:taxon-name>Periscelididae</tp:taxon-name>, <xref ref-type="bibr" rid="B20">Mathis and Rung (2004)</xref> presented five synapomorphies that confirm its inclusion. <xref ref-type="bibr" rid="B17">Mathis (1993)</xref> considered <italic><tp:taxon-name>Somatia</tp:taxon-name></italic> as closely related to the <tp:taxon-name>Psilidae</tp:taxon-name> (<tp:taxon-name>Diopsoinea</tp:taxon-name>), while D. K. <xref ref-type="bibr" rid="B24">McAlpine (1997)</xref> treated <tp:taxon-name>Somatiidae</tp:taxon-name> (monotypic) as <italic>incertae sedis</italic>.</p></tp:treatment-sec><tp:treatment-sec sec-type="Key to subfamilies of Periscelididae"><title>Key to subfamilies of <tp:taxon-name>Periscelididae</tp:taxon-name></title><sec sec-type=""><title/><table-wrap content-type="key" position="float" orientation="portrait"><table><tbody><tr><td rowspan="1" colspan="1">1</td><td rowspan="1" colspan="1">Fronto-orbital seta 1; ocellar setae present. Costa short, extended to vein R<sub>4+5</sub>; vein CuA<sub>2</sub> weak or lacking, lacking a cell <italic>cup</italic>; postpronotum bearing a well-developed seta</td><td rowspan="1" colspan="1"><tp:taxon-name>Periscelidinae</tp:taxon-name></td></tr><tr><td rowspan="1" colspan="1">–</td><td rowspan="1" colspan="1">Fronto-orbital setae 2; ocellar setae absent. Costa long, extended to vein M; vein CuA<sub>2</sub> usually well developed, usually with a distinct cell <italic>cup</italic> (weak or lacking in <italic><tp:taxon-name>Stenomicra</tp:taxon-name></italic>); postpronotum lacking a well-developed seta</td><td rowspan="1" colspan="1"><tp:taxon-name>Stenomicrinae</tp:taxon-name></td></tr></tbody></table></table-wrap></sec></tp:treatment-sec><ref-list><ref id="B26"><mixed-citation xmlns:xlink="http://www.w3.org/1999/xlink" xlink:type="simple"><person-group><name name-style="western"><surname>Oldenberg</surname><given-names>L</given-names></name></person-group> (<year>1914</year>)<source> Beitrag zur Kenntnis der europäischen Drosophiliden (Dipt.). Archiv für Naturgeschichte 80A(2): 1–42.</source></mixed-citation></ref><ref id="B12"><mixed-citation xmlns:xlink="http://www.w3.org/1999/xlink" xlink:type="simple"><person-group><name name-style="western"><surname>Hendel</surname><given-names>F</given-names></name></person-group> (<year>1916</year>)<source> Beiträge zur Systematik der Acalyptraten Musciden (Dipt.). Entomologische Mitteilungen 5(9/12): 294–299.</source></mixed-citation></ref><ref id="B31"><mixed-citation xmlns:xlink="http://www.w3.org/1999/xlink" xlink:type="simple"><person-group><name name-style="western"><surname>Stackelberg</surname><given-names>AA</given-names></name></person-group> (<year>1933</year>)<source> Les mouches de la partie europeénne de 1’URSS. Tableaux Analytiques de la Faune de 1’URSS.</source><publisher-name>Leningrad</publisher-name>, <publisher-loc>Akademiia Nauk</publisher-loc>, <lpage>742</lpage> pp.</mixed-citation></ref><ref id="B28"><mixed-citation xmlns:xlink="http://www.w3.org/1999/xlink" xlink:type="simple"><person-group><name name-style="western"><surname>Prado</surname><given-names>AP do</given-names></name></person-group> (<year>1975</year>)<source> 67. Family Periscelididae. <italic>In</italic> Papavero N (Ed) A Catalogue of the Diptera of the Americas South of the United States 67: 1–3. Sao Paulo: Departamento de Zoologia, Secretaria da Agricultura.</source></mixed-citation></ref><ref id="B21"><mixed-citation xmlns:xlink="http://www.w3.org/1999/xlink" xlink:type="simple"><person-group><name name-style="western"><surname>Mathis</surname><given-names>WN</given-names></name><name name-style="western"><surname>Rung</surname><given-names>A</given-names></name></person-group> (<year>2011</year>)<source> A world catalog and conspectus on the family Periscelididae (Diptera: Schizophora). Pp. 341–377. <italic>In</italic> Brake I, Thompson, FC (Eds) Contributions to Systema Dipterorum (Insecta: Diptera). Myia 12, viii + 564 pp.</source></mixed-citation></ref><ref id="B22"><mixed-citation xmlns:xlink="http://www.w3.org/1999/xlink" xlink:type="simple"><person-group><name name-style="western"><surname>McAlpine</surname><given-names>DK</given-names></name></person-group> (<year>1978</year>)<article-title> Description and biology of a new genus of flies related to <italic>Anthoclusia</italic> and representing a new family (Diptera, Schizophora, Neurochaetidae).</article-title><source>Annals of the Natal Museum </source><volume>23</volume> (<issue>2</issue>): <fpage>273</fpage>-<lpage>295</lpage>.</mixed-citation></ref><ref id="B23"><mixed-citation xmlns:xlink="http://www.w3.org/1999/xlink" xlink:type="simple"><person-group><name name-style="western"><surname>McAlpine</surname><given-names>DK</given-names></name></person-group> (<year>1983</year>)<article-title> A new subfamily of Aulacigastridae (Diptera: Schizophora), with a discussion of Aulacigastrid classification.</article-title><source>Australian Journal of Zoology </source><volume>31</volume>: <fpage>55</fpage>-<lpage>78</lpage>. doi: <ext-link ext-link-type="uri" xlink:href="http://dx.doi.org/10.1071/ZO9820055" xlink:type="simple">10.1071/ZO9820055</ext-link></mixed-citation></ref><ref id="B37"><mixed-citation xmlns:xlink="http://www.w3.org/1999/xlink" xlink:type="simple"><person-group><name name-style="western"><surname>Woodley</surname><given-names>NE</given-names></name></person-group> (<year>1982</year>)<article-title> Two new species of <italic>Neurochaeta</italic> McAlpine (Diptera: Neurochaetidae), with notes on cladistic relationships within the genus.</article-title><source>Memoirs of the Entomological Society of Washington </source><volume>10</volume>: <fpage>211</fpage>-<lpage>218</lpage>.</mixed-citation></ref><ref id="B36"><mixed-citation xmlns:xlink="http://www.w3.org/1999/xlink" xlink:type="simple"><person-group><name name-style="western"><surname>Winkler</surname><given-names>IS</given-names></name><name name-style="western"><surname>Rung</surname><given-names>A</given-names></name><name name-style="western"><surname>Scheffer</surname><given-names>SJ</given-names></name></person-group> (<year>2010</year>)<article-title> Hennig’s orphans revisited: Testing morphological hypotheses in the “Opomyzoidea.</article-title><source>” Molecular Phylogenetics and Evolution </source><volume>54</volume> (<issue>3</issue>): <fpage>746</fpage>-<lpage>762</lpage>. doi: <ext-link ext-link-type="uri" xlink:href="http://dx.doi.org/10.1016/j.ympev.2009.12.016" xlink:type="simple">10.1016/j.ympev.2009.12.016</ext-link></mixed-citation></ref><ref id="B11"><mixed-citation xmlns:xlink="http://www.w3.org/1999/xlink" xlink:type="simple"><person-group><name name-style="western"><surname>Grimaldi</surname><given-names>DA</given-names></name><name name-style="western"><surname>Mathis</surname><given-names>WN</given-names></name></person-group> (<year>1993</year>)<article-title> Fossil Periscelididae (Diptera).</article-title><source>Proceedings of the Entomological Society of Washington </source><volume>95</volume>: <fpage>383</fpage>-<lpage>403</lpage>.</mixed-citation></ref><ref id="B27"><mixed-citation xmlns:xlink="http://www.w3.org/1999/xlink" xlink:type="simple"><person-group><name name-style="western"><surname>Papp</surname><given-names>L</given-names></name></person-group> (<year>1984</year>)<source> Family Stenomicridae. <italic>In</italic> Soós Á, Papp L (Eds) Catalogue of Palaearctic Diptera, 10: 61–62. Budapest: Elsevier Science Publishers and Akademiai Kiado.</source></mixed-citation></ref><ref id="B1"><mixed-citation xmlns:xlink="http://www.w3.org/1999/xlink" xlink:type="simple"><person-group><name name-style="western"><surname>Baptista</surname><given-names>AR</given-names></name><name name-style="western"><surname>Mathis</surname><given-names>WN</given-names></name></person-group> (<year>1994</year>)<source> A revision of the New World species of the genus <italic>Cyamops</italic> Melander (<tp:taxon-name>Diptera</tp:taxon-name>: Periscelididae). Smithsonian Contribution to Zoology 563: iv+1–28.</source></mixed-citation></ref><ref id="B19"><mixed-citation xmlns:xlink="http://www.w3.org/1999/xlink" xlink:type="simple"><person-group><name name-style="western"><surname>Mathis</surname><given-names>WN</given-names></name><name name-style="western"><surname>Papp</surname><given-names>L</given-names></name></person-group> (<year>1998</year>)<article-title> 3.24. Family Periscelididae.</article-title><source>Manual of Palaearctic Diptera </source><volume>3</volume>: <fpage>285</fpage>-<lpage>294</lpage>.</mixed-citation></ref><ref id="B8"><mixed-citation xmlns:xlink="http://www.w3.org/1999/xlink" xlink:type="simple"><person-group><name name-style="western"><surname>Griffiths</surname><given-names>GCD</given-names></name></person-group> (<year>1972</year>)<source> The phylogenetic classification of Diptera Cyclorrhapha with special reference to the structure of the male postabdomen. <italic>In</italic> Schimitschek E (Ed) Series Entomologica 8: 340 pp. The Hague: Dr. W. Junk N.V.</source></mixed-citation></ref><ref id="B13"><mixed-citation xmlns:xlink="http://www.w3.org/1999/xlink" xlink:type="simple"><person-group><name name-style="western"><surname>Hennig</surname><given-names>W</given-names></name></person-group> (<year>1969</year>)<article-title> Neue Gattungen und Arten der Acalyptratae.</article-title><source>The Canadian Entomologist </source><volume>101</volume> (<issue>6</issue>): <fpage>589</fpage>-<lpage>633</lpage>. doi: <ext-link ext-link-type="uri" xlink:href="http://dx.doi.org/10.4039/Ent101589-6" xlink:type="simple">10.4039/Ent101589-6</ext-link></mixed-citation></ref><ref id="B20"><mixed-citation xmlns:xlink="http://www.w3.org/1999/xlink" xlink:type="simple"><person-group><name name-style="western"><surname>Mathis</surname><given-names>WN</given-names></name><name name-style="western"><surname>Rung</surname><given-names>A</given-names></name></person-group> (<year>2004</year>)<article-title> Redescription of <italic>Diopsosoma primum</italic> Malloch (Diptera: Periscelididae).</article-title><source>Revista Brasileira de Entomologia </source><volume>48</volume>: <fpage>303</fpage>-<lpage>309</lpage>. doi: <ext-link ext-link-type="uri" xlink:href="http://dx.doi.org/10.1590/S0085-56262004000300002" xlink:type="simple">10.1590/S0085-56262004000300002</ext-link></mixed-citation></ref><ref id="B18"><mixed-citation xmlns:xlink="http://www.w3.org/1999/xlink" xlink:type="simple"><person-group><name name-style="western"><surname>Mathis</surname><given-names>WN</given-names></name><name name-style="western"><surname>Papp</surname><given-names>L</given-names></name></person-group> (<year>1992</year>)<article-title> A new genus of Periscelididae (Diptera) from the neotropics.</article-title><source>Proceedings of the Biological Society of Washington </source><volume>105</volume>: <fpage>366</fpage>-<lpage>372</lpage>.</mixed-citation></ref><ref id="B17"><mixed-citation xmlns:xlink="http://www.w3.org/1999/xlink" xlink:type="simple"><person-group><name name-style="western"><surname>Mathis</surname><given-names>WN</given-names></name></person-group> (<year>1993</year>)<article-title> A new species and subgenus of <italic>Periscelis</italic> Loew from Australia (Diptera: Periscelididae).</article-title><source>Journal of the Australian Entomological Society </source><volume>32</volume>: <fpage>13</fpage>-<lpage>19</lpage>. doi: <ext-link ext-link-type="uri" xlink:href="http://dx.doi.org/10.1111/j.1440-6055.1993.tb00535.x" xlink:type="simple">10.1111/j.1440-6055.1993.tb00535.x</ext-link></mixed-citation></ref><ref id="B24"><mixed-citation xmlns:xlink="http://www.w3.org/1999/xlink" xlink:type="simple"><person-group><name name-style="western"><surname>McAlpine</surname><given-names>DK</given-names></name></person-group> (<year>1997</year>)<article-title> Gobryidae, a new family of acalyptrate flies (Diptera: Diospsoidea), and a discussion of relationships of the diopsoid families.</article-title><source>Records of the Australian Museum </source><volume>49</volume>: <fpage>167</fpage>-<lpage>194</lpage>. doi: <ext-link ext-link-type="uri" xlink:href="http://dx.doi.org/10.3853/j.0067-1975.49.1997.1264" xlink:type="simple">10.3853/j.0067-1975.49.1997.1264</ext-link></mixed-citation></ref></ref-list></tp:taxon-treatment>
