# Supplementary material for: A revision of the genus Planinasus Cresson (Diptera, Periscelididae)
Source: Zookeys. 2012 Oct 2;(225):1–83. doi: 10.3897/zookeys.225.3721 (PMC3487652; doi:10.3897/zookeys.225.3721)
Supplement: XML Treatment for Stenomicrinae [file zookeys.225.3721-treatment2.xml]

<!DOCTYPE tp:taxon-treatment
  PUBLIC "-//TaxonX//DTD Taxonomic Treatment Publishing DTD v0 20100105//EN" "tax-treatment-NSO.dtd">
<tp:taxon-treatment xmlns:tp="http://www.plazi.org/taxpub"><tp:treatment-meta><mixed-citation publication-type="journal"><person-group><name><surname>Mathis</surname><given-names>Wayne N.</given-names></name><name><surname>Rung</surname><given-names>Alessandra</given-names></name><name><surname>Kotrba</surname><given-names>Marion</given-names></name></person-group><article-title>A revision of the genus 
                    <italic>Planinasus</italic> Cresson (Diptera, Periscelididae)
                </article-title><source>Zookeys</source><day>2</day><month>10</month><year>2012</year><volume>2012</volume><issue>225</issue><fpage>1</fpage><lpage>83</lpage><pub-id pub-id-type="doi">10.3897/zookeys.225.3721</pub-id></mixed-citation></tp:treatment-meta><tp:nomenclature><label>Subfamily</label><tp:taxon-name>
                        <tp:taxon-name-part taxon-name-part-type="genus">Stenomicrinae</tp:taxon-name-part>
								</tp:taxon-name><tp:taxon-authority>Papp</tp:taxon-authority><tp:nomenclature-citation-list><tp:nomenclature-citation><tp:taxon-name>Stenomicridae</tp:taxon-name><comment><xref ref-type="bibr" rid="B27">Papp 1984</xref>: 61 [as the family <tp:taxon-name>Stenomicridae</tp:taxon-name>]. Type genus: <italic><tp:taxon-name>Stenomicra</tp:taxon-name></italic> Coquillett, 1900. <xref ref-type="bibr" rid="B21">Mathis and Rung 2011</xref>: 359–369 [world catalog].</comment></tp:nomenclature-citation></tp:nomenclature-citation-list></tp:nomenclature><tp:treatment-sec sec-type="Diagnosis"><title>Diagnosis. </title><p><italic>Head</italic>: Frons with 2 fronto-orbital setae, 1 reclinate, usually 1 proclinate; at least 1 vertical seta (apparently the lateral) present; postvertical setae usually lacking (present in some <italic><tp:taxon-name>Stenomicra</tp:taxon-name></italic>, where they are slightly divergent); ocellar setae lacking (a synapomorphy, although present in fossil <italic><tp:taxon-name>Procyamops</tp:taxon-name></italic>). Pedicel bearing 1 or more dorsoapical setae.</p><p><italic>Thorax</italic>: Postpronotum frequently polished, lacking a well-developed seta (a synapomorphy). Wing: No costal breaks, although with weak areas; C extended to vein M; cell <italic>cup</italic> present, CuA<sub>2</sub> usually well developed (weakly developed or lacking in <italic><tp:taxon-name>Stenomicra</tp:taxon-name></italic>).</p></tp:treatment-sec><tp:treatment-sec sec-type="Discussion"><title>Discussion.</title><p><xref ref-type="bibr" rid="B22">McAlpine (1978</xref>, <xref ref-type="bibr" rid="B23">1983</xref>) transferred the genera of this subfamily (<italic><tp:taxon-name>Planinasus</tp:taxon-name></italic>, <italic><tp:taxon-name>Cyamops</tp:taxon-name></italic>, and <italic><tp:taxon-name>Stenomicra</tp:taxon-name></italic>) to <tp:taxon-name>Periscelididae</tp:taxon-name> from <tp:taxon-name>Aulacigastridae</tp:taxon-name>, leaving only <italic><tp:taxon-name>Aulacigaster</tp:taxon-name></italic> Macquart (<italic><tp:taxon-name>Schizochroa</tp:taxon-name></italic> Hennig is considered a junior synonym of <italic><tp:taxon-name>Aulacigaster</tp:taxon-name></italic>) in the subfamily <tp:taxon-name>Aulacigastrinae</tp:taxon-name> (<xref ref-type="bibr" rid="B29">Rung and Mathis 2011</xref>).</p><p>The subfamily <tp:taxon-name>Stenomicrinae</tp:taxon-name> was first proposed as a monogeneric family with <italic><tp:taxon-name>Stenomicra</tp:taxon-name></italic> Coquillett as its type genus (<xref ref-type="bibr" rid="B27">Papp 1984</xref>). As we accept McAlpine’s proposal that <italic><tp:taxon-name>Stenomicra</tp:taxon-name></italic> is related to <italic><tp:taxon-name>Planinasus</tp:taxon-name></italic> and <italic><tp:taxon-name>Cyamops</tp:taxon-name></italic> and that this assemblage of genera and those of the subfamily <tp:taxon-name>Periscelidinae</tp:taxon-name> are likewise related, we prefer recognition of an expanded concept of <tp:taxon-name>Periscelididae</tp:taxon-name>, with <tp:taxon-name>Periscelidinae</tp:taxon-name> and <tp:taxon-name>Stenomicrinae</tp:taxon-name> as included subfamilies.</p><p><!--PageBreak-->Although <tp:taxon-name>Stenomicrinae</tp:taxon-name> are recognized as a subfamily, evidence confirming the monophyly of this subfamily is not compelling nor is its relationship to <tp:taxon-name>Periscelidinae</tp:taxon-name> (<xref ref-type="bibr" rid="B36">Winkler et al. 2010</xref>). Thus, the genera here included in <tp:taxon-name>Stenomicrinae</tp:taxon-name> may eventually be placed elsewhere in the suprafamily Asteioinea (superfamily <tp:taxon-name>Opomyzoidea</tp:taxon-name>), which is likewise not well characterized, and these genera may not be as closely related to each other as the classification adopted here would infer.</p></tp:treatment-sec><tp:treatment-sec sec-type="Key to genera of the subfamily Stenomicrinae"><title>Key to genera of the subfamily <tp:taxon-name>Stenomicrinae</tp:taxon-name></title><sec sec-type=""><title/><table-wrap content-type="key" position="float" orientation="portrait"><table><tbody><tr><td rowspan="1" colspan="1">1</td><td rowspan="1" colspan="1">Frons with 1 pair of interfrontal setae; eyes bare. Katepisternum with 2 subequal setae. Hindfemur bearing anterodorsal, preapical seta</td><td rowspan="1" colspan="1"><italic><tp:taxon-name>Planinasus</tp:taxon-name></italic> Cresson</td></tr><tr><td rowspan="1" colspan="1">–</td><td rowspan="1" colspan="1">Frons lacking interfrontal setae; eyes microsetulose, sometimes sparsely. Katepisternum bearing 1 prominent seta. Hindfemur lacking anterodorsal, preapical seta</td><td rowspan="1" colspan="1">2</td></tr><tr><td rowspan="1" colspan="1">2</td><td rowspan="1" colspan="1">Fronto-orbital setae reclinate or occasionally mesoclinate, lacking a proclinate seta; medial vertical seta present with proclinate orientation; face in profile angulate, dorsal surface flattened. Supra-alar seta lacking; lateral scutellar setae 1 pair, apical. Crossvein bm-cu lacking, cells bm and dm confluent; vein CuA<sub>2</sub> weak or lacking; cell <italic>cup</italic> lacking</td><td rowspan="1" colspan="1"><italic><tp:taxon-name>Stenomicra</tp:taxon-name></italic> Coquillett</td></tr><tr><td rowspan="1" colspan="1">–</td><td rowspan="1" colspan="1">Fronto-orbital setae comprising 1 proclinate and 1 reclinate setae; medial vertical seta absent; face in profile shallowly and vertically arched, lacking a flattened, dorsal area. Supra-alar seta present, well developed; lateral scutellar setae variable but usually 2 pairs (only an apical pair in <italic><tp:taxon-name>Cyamops imitatus</tp:taxon-name></italic> Sturtevant). Crossvein bm-cu well developed, cell bm distinct from dm; vein CuA<sub>2</sub> present, well developed; cell <italic>cup</italic> present</td><td rowspan="1" colspan="1"><italic><tp:taxon-name>Cyamops</tp:taxon-name></italic> Melander</td></tr></tbody></table></table-wrap></sec></tp:treatment-sec><ref-list><ref id="B27"><mixed-citation xmlns:xlink="http://www.w3.org/1999/xlink" xlink:type="simple"><person-group><name name-style="western"><surname>Papp</surname><given-names>L</given-names></name></person-group> (<year>1984</year>)<source> Family Stenomicridae. <italic>In</italic> Soós Á, Papp L (Eds) Catalogue of Palaearctic Diptera, 10: 61–62. Budapest: Elsevier Science Publishers and Akademiai Kiado.</source></mixed-citation></ref><ref id="B21"><mixed-citation xmlns:xlink="http://www.w3.org/1999/xlink" xlink:type="simple"><person-group><name name-style="western"><surname>Mathis</surname><given-names>WN</given-names></name><name name-style="western"><surname>Rung</surname><given-names>A</given-names></name></person-group> (<year>2011</year>)<source> A world catalog and conspectus on the family Periscelididae (Diptera: Schizophora). Pp. 341–377. <italic>In</italic> Brake I, Thompson, FC (Eds) Contributions to Systema Dipterorum (Insecta: Diptera). Myia 12, viii + 564 pp.</source></mixed-citation></ref><ref id="B22"><mixed-citation xmlns:xlink="http://www.w3.org/1999/xlink" xlink:type="simple"><person-group><name name-style="western"><surname>McAlpine</surname><given-names>DK</given-names></name></person-group> (<year>1978</year>)<article-title> Description and biology of a new genus of flies related to <italic>Anthoclusia</italic> and representing a new family (Diptera, Schizophora, Neurochaetidae).</article-title><source>Annals of the Natal Museum </source><volume>23</volume> (<issue>2</issue>): <fpage>273</fpage>-<lpage>295</lpage>.</mixed-citation></ref><ref id="B23"><mixed-citation xmlns:xlink="http://www.w3.org/1999/xlink" xlink:type="simple"><person-group><name name-style="western"><surname>McAlpine</surname><given-names>DK</given-names></name></person-group> (<year>1983</year>)<article-title> A new subfamily of Aulacigastridae (Diptera: Schizophora), with a discussion of Aulacigastrid classification.</article-title><source>Australian Journal of Zoology </source><volume>31</volume>: <fpage>55</fpage>-<lpage>78</lpage>. doi: <ext-link ext-link-type="uri" xlink:href="http://dx.doi.org/10.1071/ZO9820055" xlink:type="simple">10.1071/ZO9820055</ext-link></mixed-citation></ref><ref id="B29"><mixed-citation xmlns:xlink="http://www.w3.org/1999/xlink" xlink:type="simple"><person-group><name name-style="western"><surname>Rung</surname><given-names>A</given-names></name><name name-style="western"><surname>Mathis</surname><given-names>WN</given-names></name></person-group> (<year>2011</year>)<article-title> A revision of the genus <italic>Aulacigaster</italic> Macquart (Diptera: Aulacigastridae).</article-title><source>Smithsonian Contributions to Zoology </source><volume>633</volume>: <fpage>1</fpage>-<lpage>132</lpage>. doi: <ext-link ext-link-type="uri" xlink:href="http://dx.doi.org/10.5479/si.00810282.633" xlink:type="simple">10.5479/si.00810282.633</ext-link></mixed-citation></ref><ref id="B36"><mixed-citation xmlns:xlink="http://www.w3.org/1999/xlink" xlink:type="simple"><person-group><name name-style="western"><surname>Winkler</surname><given-names>IS</given-names></name><name name-style="western"><surname>Rung</surname><given-names>A</given-names></name><name name-style="western"><surname>Scheffer</surname><given-names>SJ</given-names></name></person-group> (<year>2010</year>)<article-title> Hennig’s orphans revisited: Testing morphological hypotheses in the “Opomyzoidea.</article-title><source>” Molecular Phylogenetics and Evolution </source><volume>54</volume> (<issue>3</issue>): <fpage>746</fpage>-<lpage>762</lpage>. doi: <ext-link ext-link-type="uri" xlink:href="http://dx.doi.org/10.1016/j.ympev.2009.12.016" xlink:type="simple">10.1016/j.ympev.2009.12.016</ext-link></mixed-citation></ref></ref-list></tp:taxon-treatment>
