# Supplementary material for: A revision of the genus Planinasus Cresson (Diptera, Periscelididae)
Source: Zookeys. 2012 Oct 2;(225):1–83. doi: 10.3897/zookeys.225.3721 (PMC3487652; doi:10.3897/zookeys.225.3721)
Supplement: XML Treatment for Planinasus [file zookeys.225.3721-treatment3.xml]

<!DOCTYPE tp:taxon-treatment
  PUBLIC "-//TaxonX//DTD Taxonomic Treatment Publishing DTD v0 20100105//EN" "tax-treatment-NSO.dtd">
<tp:taxon-treatment xmlns:tp="http://www.plazi.org/taxpub"><tp:treatment-meta><mixed-citation publication-type="journal"><person-group><name><surname>Mathis</surname><given-names>Wayne N.</given-names></name><name><surname>Rung</surname><given-names>Alessandra</given-names></name><name><surname>Kotrba</surname><given-names>Marion</given-names></name></person-group><article-title>A revision of the genus 
                    <italic>Planinasus</italic> Cresson (Diptera, Periscelididae)
                </article-title><source>Zookeys</source><day>2</day><month>10</month><year>2012</year><volume>2012</volume><issue>225</issue><fpage>1</fpage><lpage>83</lpage><pub-id pub-id-type="doi">10.3897/zookeys.225.3721</pub-id></mixed-citation></tp:treatment-meta><tp:nomenclature><label>Genus</label><tp:taxon-name>
                        <tp:taxon-name-part taxon-name-part-type="genus">Planinasus</tp:taxon-name-part>
                    <object-id xmlns:xlink="http://www.w3.org/1999/xlink" xlink:type="simple">http://species-id.net/wiki/Planinasus</object-id>
								</tp:taxon-name><tp:taxon-authority>Cresson</tp:taxon-authority><tp:nomenclature-citation-list><tp:nomenclature-citation><tp:taxon-name>Planinasus</tp:taxon-name><comment><xref ref-type="bibr" rid="B3">Cresson 1914</xref>: 245 [in the family <tp:taxon-name>Ephydridae</tp:taxon-name>; type species: <italic><tp:taxon-name>Planinasus ambiguus</tp:taxon-name></italic> Cresson, by original designation]; <xref ref-type="bibr" rid="B4">Cresson 1918</xref>: 65 [discussion, genus probably not in <tp:taxon-name>Ephydridae</tp:taxon-name>]. <xref ref-type="bibr" rid="B15">Malloch 1934</xref>: 52 [generic key, in family Perisceli[di]dae]. <xref ref-type="bibr" rid="B6">Curran 1934</xref>: 327 [generic key, in family <tp:taxon-name>Drosophilidae</tp:taxon-name>]. <xref ref-type="bibr" rid="B13">Hennig 1969</xref>: 614–616 [revision, in family <tp:taxon-name>Aulacigastridae</tp:taxon-name>]. <xref ref-type="bibr" rid="B23">McAlpine 1983</xref>: 56 [discussion, assigned to family <tp:taxon-name>Periscelididae</tp:taxon-name>]. <xref ref-type="bibr" rid="B21">Mathis and Rung 2011</xref>: 363 [world catalog].</comment></tp:nomenclature-citation><tp:nomenclature-citation><tp:taxon-name>Schizochaeta</tp:taxon-name><comment><xref ref-type="bibr" rid="B15">Malloch 1934</xref>: 52 [type species: <italic><tp:taxon-name>Schizochaeta shannoni</tp:taxon-name></italic> Malloch, by original designation]. <xref ref-type="bibr" rid="B13">Hennig 1969</xref>: 614 [synonymy].</comment></tp:nomenclature-citation></tp:nomenclature-citation-list></tp:nomenclature><tp:treatment-sec sec-type="Diagnosis"><title>Diagnosis.</title><p><italic>Head</italic>: Frons with 1 pair of interfrontal setae; reclinate fronto-orbital seta usually smaller than and inserted behind proclinate seta; both medial and lateral vert<!--PageBreak-->ical setae well developed; postvertical setae absent. Interantennal space at least equal to antennal length, much greater in some species; basal flagellomere arising from anterior surface of pedicel; arista bipectinate. Face uniformly sclerotized and usually arched, bearing a prominent, dorsoclinate, sometimes convergent to cruciate pair of setae near or on transverse facial carina, usually with several other facial setae, these usually ventroclinate and sometimes arranged in a transverse row. Eye bare of interfacetal microsetulae. Genal height less than width of pedicel, lacking a genal seta.</p><p><italic>Thorax</italic>: Dorsocentral setae 2, both postsutural (<italic><tp:taxon-name>Planinasus ambiguus</tp:taxon-name></italic> with a 3rd small, anterior, dorsocentral seta, less than 1/3 length of either posterior 2); supra-alar seta 1; postalar seta 1; postpronotum shiny, lacking a well-developed seta; notopleural setae 2; lateral scutellar setae 1 pair, apical, basal seta lacking; scutellar disc bare; anepisternal setae usually 2, inserted along posterior margin; katepisternal setae 2, anterior seta slightly weaker. Wing: no costal breaks (a weakness in the costa just apicad of the humeral crossvein); costa extended to vein M; subcosta rudimentary, neither reaching costal margin nor fused apically with vein R<sub>1</sub>; vein R<sub>2+3</sub> minutely but densely trichose on ventral surface; crossvein bm-cu present, with distinct discal cell and cell <italic>bm</italic>; cell <italic>cup</italic> present; discal cell with a fold running entire length; vein CuA<sub>2</sub> well developed. Legs: forefemur with 1-2 posteroventral setae at apical 1/3; midtibia with apicoventral spine-like seta; hindfemur with anterodorsal preapical seta; all tibiae with subapical dorsal seta.</p><p><italic>Abdomen</italic>: Male: Segments 1–6 with tergites and sternites separate and spiracles 1-6 in membrane; tergite 6 well developed, sternite 6 short and slightly asymmetrical; pregenital segment (sternites 7, 8?) short, immediately adjacent to epandrium, with spiracle 7 within sclerotized portion. Male terminalia as follows: Largely symmetrical; epandrium well developed, bearing numerous setulae; cerci poorly developed, largely unsclerotized, bearing sparse setulae; surstylus usually a long process fused with epandrium, generally, surstyli generally separated from each other (fused medially in <italic><tp:taxon-name>Planinasus ambiguus</tp:taxon-name></italic>); gonostylus relatively simple to complex, often with elaborate processes; pregonite articulated with apex of lateral hypandrial arm; postgonite long, bearing processes and a ventral lobe with setae; subepandrial sclerite rod-like, connecting surstylus with apex of hypandrial arm; aedeagus short; phallapodeme long, narrow; ejaculatory apodeme varying, sometimes dramatically, very large to tiny; hypandrium U or V shaped, often widely so. Female: Spiracle 7 (“stigma”) not free in female postabdomen. Spermathecae 2; ventral receptacle one-chambered.</p></tp:treatment-sec><tp:treatment-sec sec-type="Distribution"><title>Distribution.</title><p>Known only from the New World tropics.</p></tp:treatment-sec><tp:treatment-sec sec-type="Natural History"><title>Natural History.</title><p>Specimens of <italic><tp:taxon-name>Planinasus</tp:taxon-name></italic> are generally rare in collections, and nothing is known about their immature stages, life cycle, or ecology. Their rarity in collections, however, is not necessarily a reflection of their diversity and/or abundance in nature. Specimens are comparatively small, obscure, and could easily be overlooked. We have collected hundreds of specimens of numerous species in the countries of Bolivia, Ecuador , Guyana, Mexico (Chiapas), Peru (Huánuco, Cuzco, Madre de Dios), and on some islands of the Caribbean (Cuba, Dominica, Dominican Republic, Jamaica, and Tobago). In all areas, specimens were collected by sweeping dense, understory <!--PageBreak-->vegetation--some bearing flowers--that was associated with shaded, damp, habitats. In Ecuador, we found specimens to be relatively common on the exposed sand or mud substrates in shaded, riparian habitats. Here we observed specimens exposed on the surface of stones or large fallen leaves, perhaps posturing to be seen by conspecifics. We captured numerous specimens alive by simply and carefully lowering a vial over them.</p><p>Our field work and sampling, regardless of the collecting technique, also indicates that two to four species frequently occur sympatrically at the same microhabitat. We observed that one species at these sites usually predominates in numbers of individuals. How the various species partition the habitat and what their population structure is are basic questions that remain unanswered.</p><p><xref ref-type="bibr" rid="B10">Grimaldi and Fenster (1989)</xref> noted certain preconditions associated with male hypercephaly. Although their list primarily pertains to <tp:taxon-name>Drosophilidae</tp:taxon-name>, they may also apply elsewhere in <tp:taxon-name>Diptera</tp:taxon-name>, including species of <italic><tp:taxon-name>Planinasus</tp:taxon-name></italic> that demonstrate hypercephaly. These preconditions, which were manifested at least partially in the few observations we made (see “Mating behavior” under <italic><tp:taxon-name>Planinasus kotrbae</tp:taxon-name></italic>), are: territoriality, face-to-face confrontations, head butting and jousting. Perhaps, like <tp:taxon-name>Drosophilidae</tp:taxon-name>, there is more aggressiveness among species with hypercephaly than their unmodified relatives. Further observation and comparison are obviously needed, and we hope that this revision will foster such.</p></tp:treatment-sec><tp:treatment-sec sec-type="Discussion"><title>Discussion.</title><p>Several species exhibit considerable sexual dimorphism, especially in the width and coloration of the face. Males in these species tend to have wider faces (hypercephaly), i.e., larger facial ratios, and frequently there is a distinctive colorational pattern. The facial pattern usually also involves microtomentum or its absence in additional to color. These details are included in descriptions of appropriate species.</p><p>Within the subfamily <tp:taxon-name>Stenomicrinae</tp:taxon-name> the sister group of <italic><tp:taxon-name>Planinasus</tp:taxon-name></italic> is apparently either <italic><tp:taxon-name>Cyamops</tp:taxon-name></italic> or <italic><tp:taxon-name>Stenomicra</tp:taxon-name></italic> (<xref ref-type="bibr" rid="B36">Winkler et al. 2010</xref>, <xref ref-type="bibr" rid="B21">Mathis and Rung 2011</xref>) or perhaps both. The relationship with <italic><tp:taxon-name>Cyamops</tp:taxon-name></italic> is based on the following putative synapomorphies:</p><p>1. Midtibia with an apical, anteroventral spine-like seta.</p><p>2. Arista bipectinate (<xref ref-type="bibr" rid="B23">McAlpine 1983</xref>: 56).</p><p>3. Face bearing a dorsoclinate pair of setae, these usually inserted above other facial setae.</p><p><italic><tp:taxon-name>Planinasus</tp:taxon-name></italic> is distinct from other genera of <tp:taxon-name>Periscelididae</tp:taxon-name> and its monophyly is established by the following putative synapomorphies:</p><p>1. Frons bearing a pair of interfrontal setae that are usually slightly reclinate to dorsoclinate. The interfrontal setae, as described, are unique to <italic><tp:taxon-name>Planinasus</tp:taxon-name></italic>.</p><p>2. Forefemur with 1-3 posteroventral setae on apical half.</p><p>3. Scutellum bearing a single pair of marginal setae, these apical (also in some species of <italic><tp:taxon-name>Cyamops</tp:taxon-name></italic>).</p><p>4. Reclinate fronto-orbital seta inserted behind proclinate fronto-orbital seta.</p><p>5. Each tibia with a dorsoapical seta.<!--PageBreak--></p><p>6. Hindfemur with a subapical dorsal seta.</p><p>7. Anepisternum with 1–2 setae along posterior margin (relatively common in other taxa of Asteioinea).</p><p>8. Several characters of the male terminalia.</p></tp:treatment-sec><tp:treatment-sec sec-type="Key to extant species of Planinasus Cresson"><title>Key to extant species of <italic><tp:taxon-name>Planinasus</tp:taxon-name></italic> Cresson</title><sec sec-type=""><title/><table-wrap content-type="key" position="float" orientation="portrait"><table><tbody><tr><td rowspan="1" colspan="1">1</td><td rowspan="1" colspan="1">Large facial setae arranged in a single transverse row of about 8 setae; forefemur bearing 1 large, posteroventral seta at apical 1/3; antenna mostly yellowish orange, pedicel and basal flagellomere with some blackish coloration dorsally</td><td rowspan="1" colspan="1">2</td></tr><tr><td rowspan="1" colspan="1">–</td><td rowspan="1" colspan="1">Large facial setae arranged in 2-3 irregular, transverse rows; forefemur bearing 1-3 subequal, posteroventral setae at apical 1/3; antenna mostly black (base of basal flagellomere pale in males of <italic><tp:taxon-name>Planinasus obscuripennis</tp:taxon-name></italic>)</td><td rowspan="1" colspan="1">4</td></tr><tr><td rowspan="1" colspan="1">2</td><td rowspan="1" colspan="1">Face above transverse carina moderately microtomentose, appearing dull to at most subshiny; tarsomeres of foreleg mostly yellowish, apical tarsomere dark colored; forebasitarsus not compressed</td><td rowspan="1" colspan="1">11 <italic><tp:taxon-name>Planinasus insulanus</tp:taxon-name></italic> sp. n.</td></tr><tr><td rowspan="1" colspan="1">–</td><td rowspan="1" colspan="1">Face above transverse carina sparsely microtomentose to bare, appearing shiny; tarsomeres of foreleg dark colored, mostly blackish, forebasitarsus slightly compressed</td><td rowspan="1" colspan="1">3</td></tr><tr><td rowspan="1" colspan="1">3</td><td rowspan="1" colspan="1">Face with receded, ventral portion short, height less than width of antennal pedicel. Forecoxa mostly whitish yellow; mid- and hindfemora with basal 1/3–1/2 yellowish, contrasted with blackish brown apical portion</td><td rowspan="1" colspan="1">12 <italic><tp:taxon-name>Planinasus nigritarsus</tp:taxon-name></italic> sp. n.</td></tr><tr><td rowspan="1" colspan="1">–</td><td rowspan="1" colspan="1">Face with receded, ventral portion long, height about equal to width of antennal pedicel. Forecoxa black; mid- and hindfemora mostly to entirely blackish brown, at most with basal 1/6 becoming pale</td><td rowspan="1" colspan="1">10 <italic><tp:taxon-name>Planinasus argentifacies</tp:taxon-name></italic> sp. n.</td></tr><tr><td rowspan="1" colspan="1">4</td><td rowspan="1" colspan="1">Interfrontal seta long, at least 2/3 length of lateral vertical seta. Basal flagellomere variable, frequently about twice as long as high</td><td rowspan="1" colspan="1">5</td></tr><tr><td rowspan="1" colspan="1">–</td><td rowspan="1" colspan="1">Interfrontal seta short, about l/2 length of lateral vertical seta. Basal flagellomere short, about as long as high (the <italic>ambiguus</italic> group)</td><td rowspan="1" colspan="1">16</td></tr><tr><td rowspan="1" colspan="1">5</td><td rowspan="1" colspan="1">Ventral projection of pedicel long, length of projection subequal to length of pedicel without considering projection; face of female mostly black, at least dorsally, projected forward, bulbous, evenly arched horizontally, very shallowly arched vertically anterior to rounded, dorsal projection; wing generally strongly infumate (the <italic>shannoni</italic> group)</td><td rowspan="1" colspan="1">6</td></tr><tr><td rowspan="1" colspan="1">–</td><td rowspan="1" colspan="1">Ventral projection of pedicel short, length of projection conspicuously less than length of pedicel without considering projection; face of female generally angulate, dorsal 2/3 more or less evenly slopped anteroventrally to a transversely arched ridge, thereafter nearly vertical to oral margin; wing faintly infumate to completely hyaline</td><td rowspan="1" colspan="1">11</td></tr><tr><td rowspan="1" colspan="1">6</td><td rowspan="1" colspan="1">Antenna of male black (basal flagellomere yellowish basally); face of male with medial portion black, black coloration extended to ventral margin of <!--PageBreak-->face, microtomentum sparse or lacking; antennal groove lacking subshiny area extended obliquely medioventrally nearly to oral margin</td><td rowspan="1" colspan="1">7</td></tr><tr><td rowspan="1" colspan="1">–</td><td rowspan="1" colspan="1">At least basal flagellomere, apex of ventral extension of pedicel, and ventral margin of face of male pale colored, mediodorsal area of face densely microtomentose, silvery white; antennal groove with a subshiny, black area extended obliquely medioventrally nearly to oral margin</td><td rowspan="1" colspan="1">8</td></tr><tr><td rowspan="1" colspan="1">7</td><td rowspan="1" colspan="1">Midfacies of male with a conical prominence, shaped like an inverted V with a rounded vertex; face of female with extreme lateral margins yellowish; forefemur of male with basal 2/3 yellow, apical 1/3 black, lacking a preapical ring</td><td rowspan="1" colspan="1">4 <italic><tp:taxon-name>Planinasus kotrbae</tp:taxon-name></italic> sp. n.</td></tr><tr><td rowspan="1" colspan="1">–</td><td rowspan="1" colspan="1">Midfacies of male with a shallowly arched prominence; forefemur of male mostly black, with at most basal 1/4 pale</td><td rowspan="1" colspan="1">7 <italic><tp:taxon-name>Planinasus tobagoensis</tp:taxon-name></italic> sp. n.</td></tr><tr><td rowspan="1" colspan="1">8</td><td rowspan="1" colspan="1">Antenna of male yellow</td><td rowspan="1" colspan="1">9 <italic><tp:taxon-name>Planinasus xanthops</tp:taxon-name></italic> sp. n.</td></tr><tr><td rowspan="1" colspan="1">–</td><td rowspan="1" colspan="1">Scape and pedicel of male mostly brown to brownish black, only basal flagellomere partially to mostly yellowish</td><td rowspan="1" colspan="1">9</td></tr><tr><td rowspan="1" colspan="1">9</td><td rowspan="1" colspan="1">Basal flagellomere of male distinctly two toned, with basal half yellow, apical half black</td><td rowspan="1" colspan="1">5 <italic><tp:taxon-name>Planinasus miradorus</tp:taxon-name></italic> sp. n.</td></tr><tr><td rowspan="1" colspan="1">–</td><td rowspan="1" colspan="1">Basal flagellomere of male yellow, not two toned</td><td rowspan="1" colspan="1">10</td></tr><tr><td rowspan="1" colspan="1">10</td><td rowspan="1" colspan="1">Middle and hind femora mostly yellow, at most with apical 1/3 to 1/4 black</td><td rowspan="1" colspan="1">6 <italic><tp:taxon-name>Planinasus shannoni</tp:taxon-name></italic> (Malloch)</td></tr><tr><td rowspan="1" colspan="1">–</td><td rowspan="1" colspan="1">Middle and hind femora mostly black, at most with basal 1/4 to 1/3 yellowish</td><td rowspan="1" colspan="1">8 <italic><tp:taxon-name>Planinasus venezuelensis</tp:taxon-name></italic> Hennig</td></tr><tr><td rowspan="1" colspan="1">11</td><td rowspan="1" colspan="1">Forecoxa black</td><td rowspan="1" colspan="1">12</td></tr><tr><td rowspan="1" colspan="1">–</td><td rowspan="1" colspan="1">Forecoxa whitish yellow to yellow</td><td rowspan="1" colspan="1">14</td></tr><tr><td rowspan="1" colspan="1">12</td><td rowspan="1" colspan="1">Dorsal, transverse row of facial setae consisting of 1 pair of well-developed, dorsoclinate setae; basal flagellomere of male pale, yellowish on basal 1/2. Wing darkly infumate</td><td rowspan="1" colspan="1">18 <italic><tp:taxon-name>Planinasus obscuripennis</tp:taxon-name></italic> sp. n.</td></tr><tr><td rowspan="1" colspan="1">–</td><td rowspan="1" colspan="1">Dorsal, transverse row of facial setae with some ventroclinate setae in addition to large dorsoclinate setae; antenna of male entirely black. Wing either mostly hyaline or very faintly infumate</td><td rowspan="1" colspan="1">13</td></tr><tr><td rowspan="1" colspan="1">13</td><td rowspan="1" colspan="1">Face bicolored, ventral, receded portion yellow, dorsal portion black; distance between antennal bases of males nearly twice length of antenna (Mexico)</td><td rowspan="1" colspan="1">16 <italic><tp:taxon-name>Planinasus mcalpineorum</tp:taxon-name></italic> sp. n.</td></tr><tr><td rowspan="1" colspan="1">-</td><td rowspan="1" colspan="1">Face black, ventral, receded portion with some silver microtomentum that becomes denser toward oral margin; distance between antennal bases of males about equal to length of antenna (Brazil)</td><td rowspan="1" colspan="1">17 <italic><tp:taxon-name>Planinasus nigrifacies</tp:taxon-name></italic> sp. n.</td></tr><tr><td rowspan="1" colspan="1">14</td><td rowspan="1" colspan="1">Clypeus yellow (Dominica)</td><td rowspan="1" colspan="1">15 <italic><tp:taxon-name>Planinasus flavicoxalis</tp:taxon-name></italic> sp. n.</td></tr><tr><td rowspan="1" colspan="1">–</td><td rowspan="1" colspan="1">Clypeus black</td><td rowspan="1" colspan="1">15</td></tr><tr><td rowspan="1" colspan="1">15</td><td rowspan="1" colspan="1">Parafacial and ventral portion of face adjacent to parafacial yellow (Bolivia (La Paz: Guanay), Brazil (São Paulo: Araçatuba, Córrego Azul))</td><td rowspan="1" colspan="1">14 <italic><tp:taxon-name>Planinasus atrifrons</tp:taxon-name></italic> sp. n.</td></tr><tr><td rowspan="1" colspan="1">-</td><td rowspan="1" colspan="1">Parafacial and ventral portion of face adjacent to parafacial black (Brazil. Rio de Janeiro: Floresta da Tijuca)</td><td rowspan="1" colspan="1">13 <italic><tp:taxon-name>Planinasus atriclypeus</tp:taxon-name></italic> sp. n.<!--PageBreak--></td></tr><tr><td rowspan="1" colspan="1">16</td><td rowspan="1" colspan="1">Surstyli fused medially</td><td rowspan="1" colspan="1">2 <italic><tp:taxon-name>Planinasus ambiguus</tp:taxon-name></italic> Cresson</td></tr><tr><td rowspan="1" colspan="1">–</td><td rowspan="1" colspan="1">Surstyli separate medially</td><td rowspan="1" colspan="1">17</td></tr><tr><td rowspan="1" colspan="1">17</td><td rowspan="1" colspan="1">Surstylus in lateral view straight, parallel sided (<xref ref-type="fig" rid="F1">Fig. 1</xref>)</td><td rowspan="1" colspan="1">1 <italic><tp:taxon-name>Planinasus aenigmaticus</tp:taxon-name></italic> sp. n.</td></tr><tr><td rowspan="1" colspan="1">–</td><td rowspan="1" colspan="1">Surstylus in lateral view swollen basally, thereafter parallel sided (<xref ref-type="fig" rid="F6">Fig. 15</xref>)</td><td rowspan="1" colspan="1">3 <italic><tp:taxon-name>Planinasus neotropicus</tp:taxon-name></italic> sp. n.</td></tr></tbody></table></table-wrap></sec><sec sec-type="The ambiguus group"><title>The <italic>ambiguus</italic> group</title><p><bold>Included species.</bold> <italic><tp:taxon-name>Planinasus aenigmaticus</tp:taxon-name></italic> sp. n., <italic><tp:taxon-name>Planinasus ambiguus</tp:taxon-name></italic> Cresson, and <italic><tp:taxon-name>Planinasus neotropicus</tp:taxon-name></italic> sp. n.</p><p><bold>Diagnosis.</bold> This species group is distinguished by the following combination of characters: <italic>Head</italic>: Interfrontal seta short, about half length of lateral vertical seta. Antennal coloration variable; pedicel with short ventral projection; basal flagellomere short, about as high as long. Large facial setae arranged in 2-3 transverse rows; face of males and females similar in shape and color. <italic>Thorax</italic>: Anepisternum with 1 large seta along posterior margin. Wing hyaline to faintly infumate. Forefemur of male lacking subapical, irregular, pale-colored annulus, bearing 2 large seta at apical 1/3 along posteroventral surface. <italic>Abdomen</italic>: Surstylus generally thumb-like, without posterior processes or lobes, in nearly vertical alignment with anterior margin of epandrium; postgonite with robustly developed lobe bearing numerous setulae apically; phallus mostly sclerotized, large, convoluted; ejaculatory apodeme generally well developed, at least as long as phallapodeme, with expanded apex.</p><p><bold>Discussion.</bold> There is little if any dimensional or colorational sexual dimorphism in specimens of this species group. Dimensions and ratios of the heads of both males and females are essentially the same or with broad overlap. Species of this group share with species of the <italic>nigritarsus</italic> group, and only with them, a postgonite with a robustly developed lobe that bears numerous setulae. In other species of <italic><tp:taxon-name>Planinasus</tp:taxon-name></italic>, the lobe of the postgonite, which is generally less developed, bears fewer than four apical setulae, and fewer than six setulae overall. The <italic>ambiguus</italic> and <italic>nigritarsus</italic> groups also share a well-developed ejaculatory apodeme that is at least as long as the phallapodeme (this character state is also present in <italic><tp:taxon-name>Planinasus mcalpineorum</tp:taxon-name></italic> sp. n. of the <italic>nigrifacies</italic> group).</p></sec></tp:treatment-sec><tp:treatment-sec><!--Section generated to contain objects referenced in tp:taxon-treatment.--><fig id="F1" position="float" orientation="portrait"><label>Figures 1–4</label><caption><p>Illustrations of <italic><tp:taxon-name>Planinasus aenigmaticus</tp:taxon-name></italic> sp. n. (male). <bold>1</bold> epandrium, surstylus, hypandrium, lateral view <bold>2</bold> epandrium, hypandrium, and internal structures of male terminalia, ventral view <bold>3</bold> ejaculatory apodeme, lateral view <bold>4</bold> internal structures of male terminalia, lateral view. Scale bar = 0.1 mm.</p></caption><graphic xmlns:xlink="http://www.w3.org/1999/xlink" xlink:href="ZooKeys-225-001-g001.jpg" position="float" orientation="portrait" xlink:type="simple"/></fig><fig id="F6" position="float" orientation="portrait"><label>Figures 15–18.</label><caption><p>Illustrations of <italic><tp:taxon-name>Planinasus neotropicus</tp:taxon-name></italic> sp. n. (male). <bold>15</bold> epandrium, surstylus, hypandrium, lateral view <bold>16</bold> structures of internal male terminalia, ventral view <bold>17</bold> ejaculatory apodeme, lateral view <bold>18</bold> structures of internal male terminalia, lateral view. Scale bar = 0.1 mm.</p></caption><graphic xmlns:xlink="http://www.w3.org/1999/xlink" xlink:href="ZooKeys-225-001-g006.jpg" position="float" orientation="portrait" xlink:type="simple"/></fig></tp:treatment-sec><ref-list><ref id="B3"><mixed-citation xmlns:xlink="http://www.w3.org/1999/xlink" xlink:type="simple"><person-group><name name-style="western"><surname>Cresson</surname><given-names>ET Jr</given-names></name></person-group> (<year>1914</year>)<article-title> Descriptions of new genera and species of the dipterous family Ephydridae. I.</article-title><source>Entomological News </source><volume>25</volume>: <fpage>241</fpage>-<lpage>250</lpage>.</mixed-citation></ref><ref id="B4"><mixed-citation xmlns:xlink="http://www.w3.org/1999/xlink" xlink:type="simple"><!--PageBreak--><person-group><name name-style="western"><surname>Cresson</surname><given-names>ET Jr</given-names></name></person-group> (<year>1918</year>)<article-title> Costa Rican Diptera collected by Philip P. Calvert, Ph.D., 1909–1910. Paper 3. A report on the Ephydridae.</article-title><source>Transactions of the American Entomological Society </source><volume>44</volume>: <fpage>39</fpage>-<lpage>68</lpage>.</mixed-citation></ref><ref id="B15"><mixed-citation xmlns:xlink="http://www.w3.org/1999/xlink" xlink:type="simple"><person-group><name name-style="western"><surname>Malloch</surname><given-names>JR</given-names></name></person-group> (<year>1934</year>)<article-title> A remarkable new genus of the family Periscelidae.</article-title><source><italic>Stylops</italic>, </source><volume>3</volume>: <fpage>52</fpage>-<lpage>53</lpage>.</mixed-citation></ref><ref id="B6"><mixed-citation xmlns:xlink="http://www.w3.org/1999/xlink" xlink:type="simple"><person-group><name name-style="western"><surname>Curran</surname><given-names>CH</given-names></name></person-group> (<year>1934</year>)<source> The Families and Genera of North American Diptera. 512 pp. New York. </source>doi: <ext-link ext-link-type="uri" xlink:href="http://dx.doi.org/10.5962/bhl.title.6825" xlink:type="simple">10.5962/bhl.title.6825</ext-link></mixed-citation></ref><ref id="B13"><mixed-citation xmlns:xlink="http://www.w3.org/1999/xlink" xlink:type="simple"><person-group><name name-style="western"><surname>Hennig</surname><given-names>W</given-names></name></person-group> (<year>1969</year>)<article-title> Neue Gattungen und Arten der Acalyptratae.</article-title><source>The Canadian Entomologist </source><volume>101</volume> (<issue>6</issue>): <fpage>589</fpage>-<lpage>633</lpage>. doi: <ext-link ext-link-type="uri" xlink:href="http://dx.doi.org/10.4039/Ent101589-6" xlink:type="simple">10.4039/Ent101589-6</ext-link></mixed-citation></ref><ref id="B23"><mixed-citation xmlns:xlink="http://www.w3.org/1999/xlink" xlink:type="simple"><person-group><name name-style="western"><surname>McAlpine</surname><given-names>DK</given-names></name></person-group> (<year>1983</year>)<article-title> A new subfamily of Aulacigastridae (Diptera: Schizophora), with a discussion of Aulacigastrid classification.</article-title><source>Australian Journal of Zoology </source><volume>31</volume>: <fpage>55</fpage>-<lpage>78</lpage>. doi: <ext-link ext-link-type="uri" xlink:href="http://dx.doi.org/10.1071/ZO9820055" xlink:type="simple">10.1071/ZO9820055</ext-link></mixed-citation></ref><ref id="B21"><mixed-citation xmlns:xlink="http://www.w3.org/1999/xlink" xlink:type="simple"><person-group><name name-style="western"><surname>Mathis</surname><given-names>WN</given-names></name><name name-style="western"><surname>Rung</surname><given-names>A</given-names></name></person-group> (<year>2011</year>)<source> A world catalog and conspectus on the family Periscelididae (Diptera: Schizophora). Pp. 341–377. <italic>In</italic> Brake I, Thompson, FC (Eds) Contributions to Systema Dipterorum (Insecta: Diptera). Myia 12, viii + 564 pp.</source></mixed-citation></ref><ref id="B10"><mixed-citation xmlns:xlink="http://www.w3.org/1999/xlink" xlink:type="simple"><person-group><name name-style="western"><surname>Grimaldi</surname><given-names>DA</given-names></name><name name-style="western"><surname>Fenster</surname><given-names>G</given-names></name></person-group> (<year>1989</year>)<article-title> Evolution of extreme sexual dimorphisms: structural and behavioral convergence among broad-headed male Drosophilidae (Diptera).</article-title><source>American Museum Novitates </source><volume>2939</volume>: <fpage>1</fpage>-<lpage>25</lpage>.</mixed-citation></ref><ref id="B36"><mixed-citation xmlns:xlink="http://www.w3.org/1999/xlink" xlink:type="simple"><person-group><name name-style="western"><surname>Winkler</surname><given-names>IS</given-names></name><name name-style="western"><surname>Rung</surname><given-names>A</given-names></name><name name-style="western"><surname>Scheffer</surname><given-names>SJ</given-names></name></person-group> (<year>2010</year>)<article-title> Hennig’s orphans revisited: Testing morphological hypotheses in the “Opomyzoidea.</article-title><source>” Molecular Phylogenetics and Evolution </source><volume>54</volume> (<issue>3</issue>): <fpage>746</fpage>-<lpage>762</lpage>. doi: <ext-link ext-link-type="uri" xlink:href="http://dx.doi.org/10.1016/j.ympev.2009.12.016" xlink:type="simple">10.1016/j.ympev.2009.12.016</ext-link></mixed-citation></ref></ref-list></tp:taxon-treatment>
