# Supplementary material for: A revision of the genus Planinasus Cresson (Diptera, Periscelididae)
Source: Zookeys. 2012 Oct 2;(225):1–83. doi: 10.3897/zookeys.225.3721 (PMC3487652; doi:10.3897/zookeys.225.3721)
Supplement: XML Treatment for Planinasus aenigmaticus [file zookeys.225.3721-treatment4.xml]

<!DOCTYPE tp:taxon-treatment
  PUBLIC "-//TaxonX//DTD Taxonomic Treatment Publishing DTD v0 20100105//EN" "tax-treatment-NSO.dtd">
<tp:taxon-treatment xmlns:tp="http://www.plazi.org/taxpub"><tp:treatment-meta><mixed-citation publication-type="journal"><person-group><name><surname>Mathis</surname><given-names>Wayne N.</given-names></name><name><surname>Rung</surname><given-names>Alessandra</given-names></name><name><surname>Kotrba</surname><given-names>Marion</given-names></name></person-group><article-title>A revision of the genus 
                    <italic>Planinasus</italic> Cresson (Diptera, Periscelididae)
                </article-title><source>Zookeys</source><day>2</day><month>10</month><year>2012</year><volume>2012</volume><issue>225</issue><fpage>1</fpage><lpage>83</lpage><pub-id pub-id-type="doi">10.3897/zookeys.225.3721</pub-id></mixed-citation></tp:treatment-meta><tp:nomenclature><label>1.</label><tp:taxon-name>
                        <tp:taxon-name-part taxon-name-part-type="genus">Planinasus</tp:taxon-name-part>
                        <tp:taxon-name-part taxon-name-part-type="species">aenigmaticus</tp:taxon-name-part>
                    <object-id xmlns:xlink="http://www.w3.org/1999/xlink" xlink:type="simple">urn:lsid:zoobank.org:act:707380A1-90E5-417C-88E3-C30704091CF1</object-id>
								<object-id xmlns:xlink="http://www.w3.org/1999/xlink" xlink:type="simple">http://species-id.net/wiki/Planinasus_aenigmaticus</object-id>
								</tp:taxon-name><tp:taxon-status xmlns:xlink="http://www.w3.org/1999/xlink" xlink:type="simple">sp. n.</tp:taxon-status><xref ref-type="fig" rid="F1">Figures 1</xref><xref ref-type="fig" rid="F2">–5</xref></tp:nomenclature><tp:treatment-sec sec-type="Description"><title>Description.</title><p>Moderately small flies, body length 2.70 mm (holotype).</p><p><italic>Head</italic>: Frons mostly bare, shiny, except for more densely microtomentose, anterolateral angles; frons wider than long, frontal ratio 0.50–0.58; interfrontal seta moderately short, about 2/3 length of lateral vertical seta. Antenna unicolorous, <!--PageBreak-->blackish brown; pedicel with ventral projection short, not extended anteriorly much beyond dorsal margin; basal flagellomere short, about as long as high, mostly yellow (faintly black around base of arista); arista bearing 8–9 dorsal rays, 3–4 ventral rays. Face comparatively narrow; facial ratio 0.24–0.39; dorsal half of face shield-like, mostly bare, roughly pentagonal, with yellowish to slightly bluish reflections; large<!--PageBreak--> facial setae arranged in 2–3 irregular, transverse rows, dorsal row with 4 setae, 2 dorsoclinate, 2 ventroclinate; ventral facial row with 4 ventroclinate setae. Clypeus and palpus blackish brown.</p><p><italic>Thorax</italic>: Generally dark brown but with some paler, mostly yellowish areas along margins of sclerites; mesonotum moderately invested with whitish gray microtomentum, appearing dull medially, becoming subshiny, less microtomentose laterally; postpronotum yellowish; area from postpronotum and through notopleuron mostly bare, shiny; anepisternum moderately invested with very fine microtomentum, mostly appearing dull; other pleural areas less densely invested. Wing mostly hyaline to very faintly infumate, without pattern. Coxae whitish yellow; femora whitish yellow on basal 2/3, only distal 1/3 dark brown; forefemur bearing 1–3 subequal, posteroventral setae at apical 1/3; lacking a preapical annulus; tibiae with base and apex yellow, middle 2/3 brownish black; basitarsomere yellowish, apical 3–4 tarsomeres darker; forefemur bearing 2 setae at apical 1/3 along posteroventral surface.</p><p><italic>Abdomen</italic>: Uniformly blackish brown, mostly subshiny, moderately invested with microtomentum. Male abdomen: Tergites 1+2-6 well developed, lengths of tergites 3–6 subequal; sternite 3 only slightly wider than long, posterior margin sinuous with a medial, broad, rounded projection; width of sternite 4 over twice length, sclerotized portion moderately deeply emarginate with broad, V-shaped membranous area posteriorly; width of sternite 5 over twice length, becoming slightly wider pos<!--PageBreak-->teriorly, posterior margin shallowly emarginate, bearing 1–2 setulae at posterolateral corners; sternite 6 apparently absent; sternite 7 narrow, forming an annulus with tergite 7. Male terminalia (<xref ref-type="fig" rid="F1">Figs 1–4</xref>): Epandrium in lateral view (<xref ref-type="fig" rid="F1">Fig. 1</xref>) triangular to trapezoidal, dorsal margin narrowly angulate; surstylar length slightly less than half length of epandrium, surstylus extended from ventral margin of epandrium in nearly vertical alignment with anterior margin of it , in lateral and ventral views (<xref ref-type="fig" rid="F1">Figs 1–2</xref>) digitiform, apex bluntly rounded to truncate, length approximately twice width, bearing 4 strong posteromedial setulae and a few smaller setulae along posterior and apical portions; hypandrium in ventral view (<xref ref-type="fig" rid="F1">Fig. 2</xref>) U-shaped with anterior portion of U with a short, trapezoidal projection; pregonite in ventral view (<xref ref-type="fig" rid="F1">Fig. 2</xref>) approximately triangular, with anterior margin receded; postgonite in ventral view convoluted (<xref ref-type="fig" rid="F1">Fig. 2</xref>), apex bearing narrow subrectangular projection, with robustly developed, clavate lobe bearing more than 20 setulae, in lateral view (<xref ref-type="fig" rid="F1">Fig. 4</xref>) with lobe moderately expanded, broadly rounded apically, bearing numerous setulae; phallus large, in ventral and lateral views (<xref ref-type="fig" rid="F1">Figs 2, 4</xref>) complex, mostly sclerotized; phallapodeme in lateral and ventral views (<xref ref-type="fig" rid="F1">Figs 2, 4</xref>) elongate, tubular, truncate apically; ejaculatory apodeme in lateral view (<xref ref-type="fig" rid="F1">Fig. 3</xref>) large, about 1/3 longer than length of phallapodeme , apical half greatly expanded, fan-like, basal half narrow, stem-like but slightly expanded toward base.</p><fig id="F1" position="float" orientation="portrait"><label>Figures 1–4</label><caption><p>Illustrations of <italic><tp:taxon-name>Planinasus aenigmaticus</tp:taxon-name></italic> sp. n. (male). <bold>1</bold> epandrium, surstylus, hypandrium, lateral view <bold>2</bold> epandrium, hypandrium, and internal structures of male terminalia, ventral view <bold>3</bold> ejaculatory apodeme, lateral view <bold>4</bold> internal structures of male terminalia, lateral view. Scale bar = 0.1 mm.</p></caption><graphic xmlns:xlink="http://www.w3.org/1999/xlink" xlink:href="ZooKeys-225-001-g001.jpg" position="float" orientation="portrait" xlink:type="simple"/></fig><fig id="F2" position="float" orientation="portrait"><label>Figure 5.</label><caption><p>Distribution of <italic><tp:taxon-name>Planinasus aenigmaticus</tp:taxon-name></italic> sp. n. (squares) and <italic><tp:taxon-name>Planinasus shannoni</tp:taxon-name></italic> (Malloch) (dots).</p></caption><graphic xmlns:xlink="http://www.w3.org/1999/xlink" xlink:href="ZooKeys-225-001-g002.jpg" position="float" orientation="portrait" xlink:type="simple"/></fig></tp:treatment-sec><tp:treatment-sec sec-type="Type material"><title>Type material.</title><p>The holotype male is labeled “W of Bogota COLOMBIA/M R Wheeler collector/USNM ENT 00118284 [plastic bar code label]/<bold>HOLOTYPE</bold> ♂ <italic><tp:taxon-name>Planinasus aenigmaticus</tp:taxon-name></italic> Mathis &amp; Rung USNM [red].” The holotype is double mounted (glued to a paper point), is in good condition (abdomen removed, dissected, stored in an attached microvial), and is deposited in the USNM. A male paratype (CAS) is as follows: COLOMBIA. Valle del Cauca: Río Raposo (<named-content xmlns:xlink="http://www.w3.org/1999/xlink" content-type="dwc:verbatimCoordinates" xlink:type="simple">03°43'N, 77°08'W</named-content>), Oct 1964, V. H. Lee.</p></tp:treatment-sec><tp:treatment-sec sec-type="Type locality"><title>Type locality.</title><p>Colombia. Bogota: Bogota (west; <named-content xmlns:xlink="http://www.w3.org/1999/xlink" content-type="dwc:verbatimCoordinates" xlink:type="simple">04°35.8'N, 74°08.8'W</named-content>).</p></tp:treatment-sec><tp:treatment-sec sec-type="Distribution"><title>Distribution</title><p>(<xref ref-type="fig" rid="F2">Fig. 5</xref>). <italic><tp:taxon-name>Neotropical</tp:taxon-name></italic>: Colombia (Bogota, Valle del Cauca).</p></tp:treatment-sec><tp:treatment-sec sec-type="Etymology"><title>Etymology.</title><p>The specific epithet, <italic>aenigmaticus</italic>, is of Greek derivation, meaning something baffling or puzzling, and refers to the puzzling nature of this species, as well as the genus.</p></tp:treatment-sec><tp:treatment-sec sec-type="Remarks"><title>Remarks.</title><p>This species, represented by two males only, is known only from Colombia and is the only species of <italic><tp:taxon-name>Planinasus</tp:taxon-name></italic> known to occur in that country. It is very similar to <italic><tp:taxon-name>Planinasus neotropicus</tp:taxon-name></italic> and <italic><tp:taxon-name>Planinasus ambiguous</tp:taxon-name></italic>, and analysis of the male genitalia is generally necessary to distinguish among the three species. Characters of the male terminalia of <italic><tp:taxon-name>Planinasus ambiguous</tp:taxon-name></italic> are very distinct, particularly the shape of the epandrium (<xref ref-type="fig" rid="F4">Fig. 10</xref>), the length and shape of the surstylus (<xref ref-type="fig" rid="F4">Fig. 9</xref>), and the uniform, U-shaped hypandrium. From <italic><tp:taxon-name>Planinasus neotropicus</tp:taxon-name></italic>, <italic><tp:taxon-name>Planinasus aenigmaticus</tp:taxon-name></italic> can be easily distinguished by the surstylus, digitiform over its entire length and with about four posteromedial setulae (<xref ref-type="fig" rid="F1">Fig. 1</xref>), and the U-shaped hypandrium with the anterior margin bearing a short, trapezoidal projection (<xref ref-type="fig" rid="F1">Fig. 2</xref>). In <italic><tp:taxon-name>Planinasus neotropicus</tp:taxon-name></italic>, the surstylus is bulged basally, there is only one medial seta on it (<xref ref-type="fig" rid="F6">Fig. 15</xref>), and the hypandrium is V-shaped (<xref ref-type="fig" rid="F6">Fig. 16</xref>).<!--PageBreak--></p></tp:treatment-sec><tp:treatment-sec><!--Section generated to contain objects referenced in tp:taxon-treatment.--><fig id="F4" position="float" orientation="portrait"><label>Figures 9–13.</label><caption><p>Illustrations of <italic><tp:taxon-name>Planinasus ambiguus</tp:taxon-name></italic> Cresson (male). <bold>9</bold> epandrium, surstylus, hypandrium, lateral view <bold>10</bold> same, posterior view <bold>11</bold> epandrium, hypandrium, and internal structures of male terminalia, ventral view <bold>12</bold> ejaculatory apodeme, lateral view <bold>13</bold> internal structures of male terminalia, lateral view. Scale bar = 0.1 mm.</p></caption><graphic xmlns:xlink="http://www.w3.org/1999/xlink" xlink:href="ZooKeys-225-001-g004.jpg" position="float" orientation="portrait" xlink:type="simple"/></fig><fig id="F6" position="float" orientation="portrait"><label>Figures 15–18.</label><caption><p>Illustrations of <italic><tp:taxon-name>Planinasus neotropicus</tp:taxon-name></italic> sp. n. (male). <bold>15</bold> epandrium, surstylus, hypandrium, lateral view <bold>16</bold> structures of internal male terminalia, ventral view <bold>17</bold> ejaculatory apodeme, lateral view <bold>18</bold> structures of internal male terminalia, lateral view. Scale bar = 0.1 mm.</p></caption><graphic xmlns:xlink="http://www.w3.org/1999/xlink" xlink:href="ZooKeys-225-001-g006.jpg" position="float" orientation="portrait" xlink:type="simple"/></fig></tp:treatment-sec></tp:taxon-treatment>
