# Supplementary material for: A revision of the genus Planinasus Cresson (Diptera, Periscelididae)
Source: Zookeys. 2012 Oct 2;(225):1–83. doi: 10.3897/zookeys.225.3721 (PMC3487652; doi:10.3897/zookeys.225.3721)
Supplement: XML Treatment for Planinasus ambiguus [file zookeys.225.3721-treatment5.xml]

<!DOCTYPE tp:taxon-treatment
  PUBLIC "-//TaxonX//DTD Taxonomic Treatment Publishing DTD v0 20100105//EN" "tax-treatment-NSO.dtd">
<tp:taxon-treatment xmlns:tp="http://www.plazi.org/taxpub"><tp:treatment-meta><mixed-citation publication-type="journal"><person-group><name><surname>Mathis</surname><given-names>Wayne N.</given-names></name><name><surname>Rung</surname><given-names>Alessandra</given-names></name><name><surname>Kotrba</surname><given-names>Marion</given-names></name></person-group><article-title>A revision of the genus 
                    <italic>Planinasus</italic> Cresson (Diptera, Periscelididae)
                </article-title><source>Zookeys</source><day>2</day><month>10</month><year>2012</year><volume>2012</volume><issue>225</issue><fpage>1</fpage><lpage>83</lpage><pub-id pub-id-type="doi">10.3897/zookeys.225.3721</pub-id></mixed-citation></tp:treatment-meta><tp:nomenclature><label>2.</label><tp:taxon-name>
                        <tp:taxon-name-part taxon-name-part-type="genus">Planinasus</tp:taxon-name-part>
                        <tp:taxon-name-part taxon-name-part-type="species">ambiguus</tp:taxon-name-part>
                    <object-id xmlns:xlink="http://www.w3.org/1999/xlink" xlink:type="simple">http://species-id.net/wiki/Planinasus_ambiguus</object-id>
								</tp:taxon-name><tp:taxon-authority>Cresson</tp:taxon-authority><xref ref-type="fig" rid="F3">Figures 6</xref><xref ref-type="fig" rid="F4"/><xref ref-type="fig" rid="F5">–14</xref><tp:nomenclature-citation-list><tp:nomenclature-citation><tp:taxon-name>Planinasus ambiguus</tp:taxon-name><comment><xref ref-type="bibr" rid="B3">Cresson 1914</xref>: 246. <xref ref-type="bibr" rid="B13">Hennig 1969</xref>: 615 [list, Peru]. <xref ref-type="bibr" rid="B21">Mathis and Rung 2011</xref>: 363 [world catalog].</comment></tp:nomenclature-citation></tp:nomenclature-citation-list></tp:nomenclature><tp:treatment-sec sec-type="Description"><title>Description.</title><p>Moderately small to medium-sized flies, body length 2.35–3.10 mm.</p><p><italic>Head</italic> (<xref ref-type="fig" rid="F3">Figs 6–7</xref>): Head ratio 0.66–0.73; frons mostly bare, shiny, except for densely microtomentose, velvety-appearing, anterolateral angles; frons wider than long, frontal ratio 0.47-0.51; interfrontal seta short, about 1/2 length of lateral vertical seta. Antenna unicolorous, blackish brown; pedicel with ventral projection short, not extended anteriorly much beyond dorsal margin; basal flagellomere short, height about 2/3 length; arista bearing 8-9 dorsal rays, 3-4 ventral rays. Face comparatively narrow; facial ratio 0.33-0.39; dorsal half of face shield-like, mostly bare, roughly pentagonal, with yellowish to slightly bluish reflections; facial setae more or less in 2-3 transverse rows (usually 2), dorsal row with 4 setae: a medial pair of setae, these approximate, dorsoclinate, sometimes cruciate toward apices; next seta of dorsal row porrect to ventroclinate; middle row with 2 setae (if present), porrect to ventroclinate; ventral facial row with 4 ventroclinate setae. Clypeus and palpus blackish brown.</p><p><italic>Thorax</italic> (<xref ref-type="fig" rid="F3">Fig. 8</xref>): Generally dark brown but with some paler, mostly yellowish areas along margins of sclerites; mesonotum moderately invested with whitish gray microtomentum, appearing dull medially, becoming subshiny, less microtomentose laterally; postpronotum yellowish; area from postpronotum and through notopleuron mostly bare, shiny; anepisternum moderately invested with very fine microtomentum, mostly appearing dull, bearing 1 large seta at posterior margin; other pleural areas less densely invested. Wing very faintly infumate, without pattern. Coxae whitish yellow; femora whitish yellow basally, distal 1/2–1/3 dark brown; forefemur lacking a preapical annulus; basal 1/3 of tibiae dark brown, thereafter gradually becoming yellowish; tarsi yellowish, apical 2–3 tarsomeres darker; forefemur bearing 2 setae at apical 1/3 along posteroventral surface.</p><p><italic>Abdomen</italic>: Uniformly blackish brown, mostly subshiny, moderately invested with microtomentum. Male abdomen: Tergites 1+2-6 well developed, lengths of tergites 3-6 subequal; sternite 4 deeply emarginate along posterior margin; sternite 5 with posterior margin moderately deeply emarginate; sternite 6 well sclerotized and developed with width twice length, posterior margin with narrow notch medially, thereafter laterally forming 2 bluntly rounded, wide lobes; sternite 7 narrow, forming an annulus with tergite 7. Male terminalia (<xref ref-type="fig" rid="F4">Figs 9–13</xref>): Epandrium in lateral view (<xref ref-type="fig" rid="F4">Fig. 9</xref>) approximately trapezoidal, dorsal margin truncate, straight, slightly more than half length of shallowly arched ventral margin, in posterior view as a broad, inverted U, cercal cavity oval; surstylus as long as epandrium, extended from ventromedial margin of epandrium in nearly vertical alignment with it, in lateral view (<xref ref-type="fig" rid="F4">Fig. 9</xref>) thumb-<!--PageBreak-->like, apex bluntly rounded to truncate, in posterior view (<xref ref-type="fig" rid="F4">Figs 10</xref>) fused medially then bifurcate apically, forming more or less an X, each digitiform, divergent process rounded, length slightly more than width, bearing marginal setulae; hypandrium in<!--PageBreak--> ventral view (<xref ref-type="fig" rid="F4">Fig. 11</xref>) U-shaped with anterior portion of mostly uniform width; postgonite in ventral view (<xref ref-type="fig" rid="F4">Fig. 11</xref>) convoluted, with robustly developed lobe expanded apically, clavate, bearing numerous setulae, especially apically, in lateral view (<xref ref-type="fig" rid="F4">Fig. 13</xref>) lobe with greatly expanded apical portion, apex somewhat truncate, bearing more <!--PageBreak-->than 20 setulae; phallus large, in ventral view (<xref ref-type="fig" rid="F4">Fig. 11</xref>) complex, mostly sclerotized; phallapodeme in lateral and ventral views (<xref ref-type="fig" rid="F4">Figs 11, 13</xref>) elongate, tubular, sinuous, rounded apically; ejaculatory apodeme in lateral view (<xref ref-type="fig" rid="F4">Fig. 12</xref>) large, about 1/4 longer than length of phallapodeme, apical half greatly expanded, fan-like, basal half narrow, stem-like but slightly expanded toward base.</p><fig id="F3" position="float" orientation="portrait"><label>Figures 6–8.</label><caption><p>Illustrations of <italic><tp:taxon-name>Planinasus ambiguus</tp:taxon-name></italic> Cresson (male). <bold>6</bold> head, anterior view <bold>7</bold> same, lateral view <bold>8</bold> thorax, dorsal view. Scale bar = 0.1 mm.</p></caption><graphic xmlns:xlink="http://www.w3.org/1999/xlink" xlink:href="ZooKeys-225-001-g003.jpg" position="float" orientation="portrait" xlink:type="simple"/></fig><fig id="F4" position="float" orientation="portrait"><label>Figures 9–13.</label><caption><p>Illustrations of <italic><tp:taxon-name>Planinasus ambiguus</tp:taxon-name></italic> Cresson (male). <bold>9</bold> epandrium, surstylus, hypandrium, lateral view <bold>10</bold> same, posterior view <bold>11</bold> epandrium, hypandrium, and internal structures of male terminalia, ventral view <bold>12</bold> ejaculatory apodeme, lateral view <bold>13</bold> internal structures of male terminalia, lateral view. Scale bar = 0.1 mm.</p></caption><graphic xmlns:xlink="http://www.w3.org/1999/xlink" xlink:href="ZooKeys-225-001-g004.jpg" position="float" orientation="portrait" xlink:type="simple"/></fig><fig id="F5" position="float" orientation="portrait"><label>Figure 14.</label><caption><p>Distribution of <italic><tp:taxon-name>Planinasus ambiguus</tp:taxon-name></italic> Cresson.</p></caption><graphic xmlns:xlink="http://www.w3.org/1999/xlink" xlink:href="ZooKeys-225-001-g005.jpg" position="float" orientation="portrait" xlink:type="simple"/></fig></tp:treatment-sec><tp:treatment-sec sec-type="Type material"><title>Type material.</title><p>The holotype male is labeled “Cachi C[osta] R[ica][,] 9 III 1910 [9 Mar 1910][,] P P Calvert/Valley of Rio Naranjo/HoloTYPE 6069 [pink]/475 ♂/TYPE No. 6064 [number written across right end of label] Planinasus AMBIGUUS E.T.Cresson,Jr. [pink; species name and number handwritten].” The holotype is double mounted (minuten pin in rectangular card block), is in moderately poor condition (wings glued together), and is deposited in the ANSP (6069).</p></tp:treatment-sec><tp:treatment-sec sec-type="Type locality"><title>Type locality.</title><p>Costa Rica. Cartago: Cachí, Valley of Rio Naranjo (<named-content xmlns:xlink="http://www.w3.org/1999/xlink" content-type="dwc:verbatimCoordinates" xlink:type="simple">09°49.6'N, 83°48'W</named-content>).</p></tp:treatment-sec><tp:treatment-sec sec-type="Other specimens examined"><title>Other specimens examined.</title><p><italic>BELIZE. Stann Creek</italic>: Cockscomb Basin Wildlife Sanctuary (<named-content xmlns:xlink="http://www.w3.org/1999/xlink" content-type="dwc:verbatimCoordinates" xlink:type="simple">16°47'N, 88°30'W</named-content>), 5-6 Apr 1993, W. N. Mathis (1♂, 1♀; USNM).</p><p><italic>COSTA RICA. Cartago</italic>: La Suiza (<named-content xmlns:xlink="http://www.w3.org/1999/xlink" content-type="dwc:verbatimCoordinates" xlink:type="simple">9°51.5'N, 83°37.5'W</named-content>), 24 Mar, P. Schild (1♂; USNM). <italic>Guanacaste</italic>: Pitilla (9 km S Santa Cecilia; <named-content xmlns:xlink="http://www.w3.org/1999/xlink" content-type="dwc:verbatimCoordinates" xlink:type="simple">10°59.5'N, 85°25.8'W</named-content>; 700 m), Mar 1991, 1994, C. Moraga, P. Ríos (1♂, 2♀; INBIO). <italic>Puntarenas</italic>: San Pedrillo (<named-content xmlns:xlink="http://www.w3.org/1999/xlink" content-type="dwc:verbatimCoordinates" xlink:type="simple">8°37.2'N, 83°44.1'W</named-content>), 12–14 Aug 2001, D. and W.N. Mathis (1♀; USNM). <italic>San José</italic>: RioSParaíso (<named-content xmlns:xlink="http://www.w3.org/1999/xlink" content-type="dwc:verbatimCoordinates" xlink:type="simple">09°33.8'N, 84°7.4'W</named-content>), 15–17 Feb 2003, W. N. Mathis (21♂, 7♀; USNM).<!--PageBreak--></p><p><italic>ECUADOR. Pichincha</italic>: Santo Domingo de los Colorados, Tinalandia (16 km SE; <named-content xmlns:xlink="http://www.w3.org/1999/xlink" content-type="dwc:verbatimCoordinates" xlink:type="simple">0°15.9'S, 79°9.8'W</named-content>; 680 m), 15–30 May 1975, S. Peck (1♀; CNC).</p><p><italic>GUATEMALA. Alta Verapaz</italic>: Tamahú (<named-content xmlns:xlink="http://www.w3.org/1999/xlink" content-type="dwc:verbatimCoordinates" xlink:type="simple">15°18.6'N, 90°14.2'W</named-content>), 25 May 1926, J. M. Aldrich (3♂, 4♀; USNM).</p><p><italic>MEXICO. Chiapas</italic>: Union Juarez (3 km S; <named-content xmlns:xlink="http://www.w3.org/1999/xlink" content-type="dwc:verbatimCoordinates" xlink:type="simple">15°02.8'N, 92°05.3'W</named-content>), 23 Apr 1983, W. N. Mathis (4♂; USNM); Finca Prusia (33 km S Jaltenango; <named-content xmlns:xlink="http://www.w3.org/1999/xlink" content-type="dwc:verbatimCoordinates" xlink:type="simple">15°49'N, 92°42'W</named-content>; 1000 m), 12 May 1985, W. N. Mathis (1♂, 4♀; USNM); Huixtla (32–40.5 km NE; <named-content xmlns:xlink="http://www.w3.org/1999/xlink" content-type="dwc:verbatimCoordinates" xlink:type="simple">15°26.3'N, 92°06.8'W</named-content>), 3 Jun 1969, H. J. Teskey (2♂; CNC).</p><p><italic>PERU. Huánuco</italic>: Las Palmas (1 km N; <named-content xmlns:xlink="http://www.w3.org/1999/xlink" content-type="dwc:verbatimCoordinates" xlink:type="simple">09°26.4'S, 75°58'W</named-content>), 8 Feb 1984, W. N. Mathis (1♂; USNM); Tingo Maria (6 km S; <named-content xmlns:xlink="http://www.w3.org/1999/xlink" content-type="dwc:verbatimCoordinates" xlink:type="simple">09°22.7'S, 75°58.5'W</named-content>), 8 Feb 1984, W. N. Mathis (1♂; USNM). <italic>Madre de Dios</italic>: Río Manu, Erika (near Salvación; <named-content xmlns:xlink="http://www.w3.org/1999/xlink" content-type="dwc:verbatimCoordinates" xlink:type="simple">12°50.7'S, 71°23.3'W</named-content>; 550 m), 5–6 Sep 1988, W. N. Mathis (15♂, 8♀; USNM); Río Manu, Pakitza (<named-content xmlns:xlink="http://www.w3.org/1999/xlink" content-type="dwc:verbatimCoordinates" xlink:type="simple">11°56.6'S, 71°16.9'W</named-content>; 250 m), 9–23 Sep 1988, A. Freidberg, W. N. Mathis (2♀; USNM).</p><p><italic>TRINIDAD and TOBAGO. Tobago. St. John</italic>: Charlottville (2 km S, water treatment plant; <named-content xmlns:xlink="http://www.w3.org/1999/xlink" content-type="dwc:verbatimCoordinates" xlink:type="simple">11°19'N, 60°33'W</named-content>), 10 Jun 1993, W. N. Mathis (1♂, 1♀; USNM); Parlatuvier (creek; <named-content xmlns:xlink="http://www.w3.org/1999/xlink" content-type="dwc:verbatimCoordinates" xlink:type="simple">11°17.9'N, 60°35'W</named-content>), 20 Apr 1994, W. N. Mathis (12♂, 10♀; USNM). <italic>St. Paul</italic>: Argyle Falls (<named-content xmlns:xlink="http://www.w3.org/1999/xlink" content-type="dwc:verbatimCoordinates" xlink:type="simple">11°15'N, 60°35'W</named-content>), 21 Apr 1994, W. N. Mathis (1♂; USNM); Roxborough (6.5 km N; <named-content xmlns:xlink="http://www.w3.org/1999/xlink" content-type="dwc:verbatimCoordinates" xlink:type="simple">11°17'N, 60°35'W</named-content>), 14 Jun 1993, W. N. Mathis (1♂; USNM).</p><p><italic>VENEZUELA. Aragua</italic>: H. Pittier Nacional Parque (6 km N Rancho Grande Biological Station; <named-content xmlns:xlink="http://www.w3.org/1999/xlink" content-type="dwc:verbatimCoordinates" xlink:type="simple">10°21.2'N, 67°42.9'W</named-content>; along stream), 28 Feb 1995, S. A. Marshall (1♂; DEBU); Portachuelo Pass (<named-content xmlns:xlink="http://www.w3.org/1999/xlink" content-type="dwc:verbatimCoordinates" xlink:type="simple">10°02.7'N, 67°33'W</named-content>), 16 Aug 1967, R. W. Poole (1♂; USNM).</p></tp:treatment-sec><tp:treatment-sec sec-type="Distribution"><title>Distribution</title><p>(<xref ref-type="fig" rid="F5">Fig. 14</xref>). <italic>Neotropical</italic>: Belize, Costa Rica (Cartago, Guanacaste, Puntarenas, San José), Ecuador (Pichincha), Guatemala, Mexico (Chiapas), Peru (Huánuco, Madre de Dios), Trinidad and Tobago, and Venezuela (Aragua).</p></tp:treatment-sec><tp:treatment-sec sec-type="Remarks"><title>Remarks.</title><p>This widespread species was previously known only from Costa Rica and Peru (<xref ref-type="bibr" rid="B13">Hennig 1969</xref>) and is here recorded from as far north as Chiapas, Mexico, and to the south as far as Peru (Madre de Dios). This species can be easily confounded with the other two species in the <italic>ambiguus</italic> group based on external characters, but characters of the male terminalia of <italic><tp:taxon-name>Planinasus ambiguus</tp:taxon-name></italic> unambiguously diagnose this species. See “Remarks” under <italic><tp:taxon-name>Planinasus aenigmaticus</tp:taxon-name></italic> sp. n. for further discussion.</p></tp:treatment-sec><ref-list><ref id="B3"><mixed-citation xmlns:xlink="http://www.w3.org/1999/xlink" xlink:type="simple"><person-group><name name-style="western"><surname>Cresson</surname><given-names>ET Jr</given-names></name></person-group> (<year>1914</year>)<article-title> Descriptions of new genera and species of the dipterous family Ephydridae. I.</article-title><source>Entomological News </source><volume>25</volume>: <fpage>241</fpage>-<lpage>250</lpage>.</mixed-citation></ref><ref id="B13"><mixed-citation xmlns:xlink="http://www.w3.org/1999/xlink" xlink:type="simple"><person-group><name name-style="western"><surname>Hennig</surname><given-names>W</given-names></name></person-group> (<year>1969</year>)<article-title> Neue Gattungen und Arten der Acalyptratae.</article-title><source>The Canadian Entomologist </source><volume>101</volume> (<issue>6</issue>): <fpage>589</fpage>-<lpage>633</lpage>. doi: <ext-link ext-link-type="uri" xlink:href="http://dx.doi.org/10.4039/Ent101589-6" xlink:type="simple">10.4039/Ent101589-6</ext-link></mixed-citation></ref><ref id="B21"><mixed-citation xmlns:xlink="http://www.w3.org/1999/xlink" xlink:type="simple"><person-group><name name-style="western"><surname>Mathis</surname><given-names>WN</given-names></name><name name-style="western"><surname>Rung</surname><given-names>A</given-names></name></person-group> (<year>2011</year>)<source> A world catalog and conspectus on the family Periscelididae (Diptera: Schizophora). Pp. 341–377. <italic>In</italic> Brake I, Thompson, FC (Eds) Contributions to Systema Dipterorum (Insecta: Diptera). Myia 12, viii + 564 pp.</source></mixed-citation></ref></ref-list></tp:taxon-treatment>
