# Supplementary material for: A revision of the genus Planinasus Cresson (Diptera, Periscelididae)
Source: Zookeys. 2012 Oct 2;(225):1–83. doi: 10.3897/zookeys.225.3721 (PMC3487652; doi:10.3897/zookeys.225.3721)
Supplement: XML Treatment for Planinasus neotropicus [file zookeys.225.3721-treatment6.xml]

<!DOCTYPE tp:taxon-treatment
  PUBLIC "-//TaxonX//DTD Taxonomic Treatment Publishing DTD v0 20100105//EN" "tax-treatment-NSO.dtd">
<tp:taxon-treatment xmlns:tp="http://www.plazi.org/taxpub"><tp:treatment-meta><mixed-citation publication-type="journal"><person-group><name><surname>Mathis</surname><given-names>Wayne N.</given-names></name><name><surname>Rung</surname><given-names>Alessandra</given-names></name><name><surname>Kotrba</surname><given-names>Marion</given-names></name></person-group><article-title>A revision of the genus 
                    <italic>Planinasus</italic> Cresson (Diptera, Periscelididae)
                </article-title><source>Zookeys</source><day>2</day><month>10</month><year>2012</year><volume>2012</volume><issue>225</issue><fpage>1</fpage><lpage>83</lpage><pub-id pub-id-type="doi">10.3897/zookeys.225.3721</pub-id></mixed-citation></tp:treatment-meta><tp:nomenclature><label>3.</label><tp:taxon-name>
                        <tp:taxon-name-part taxon-name-part-type="genus">Planinasus</tp:taxon-name-part>
                        <tp:taxon-name-part taxon-name-part-type="species">neotropicus</tp:taxon-name-part>
                    <object-id xmlns:xlink="http://www.w3.org/1999/xlink" xlink:type="simple">urn:lsid:zoobank.org:act:061DBE88-5E6E-4850-9D95-C22038BD31C6</object-id>
								<object-id xmlns:xlink="http://www.w3.org/1999/xlink" xlink:type="simple">http://species-id.net/wiki/Planinasus_neotropicus</object-id>
								</tp:taxon-name><tp:taxon-status xmlns:xlink="http://www.w3.org/1999/xlink" xlink:type="simple">sp. n.</tp:taxon-status><xref ref-type="fig" rid="F6">Figures 15</xref><xref ref-type="fig" rid="F7">–19</xref></tp:nomenclature><tp:treatment-sec sec-type="Description"><title>Description.</title><p>Small to moderately small flies, body length 1.80–2.55 mm.</p><p><italic>Head</italic>: Frons mostly bare, shiny, except for densely microtomentose, velvety-appearing, anterolateral angles; frons slightly wider than long, frontal ratio averaging 0.65; interfrontal seta short, about 1/2 length of lateral vertical seta. Antenna unicolor<!--PageBreak-->ous, blackish brown; pedicel with ventral projection short, not extended anteriorly much beyond dorsal margin; basal flagellomere short, width about 2/3 length; arista bearing 8-9 dorsal rays, 3-4 ventral rays. Face comparatively narrow; facial ratio averaging 0.25; dorsal half of face shield-like, mostly bare, roughly pentagonal, with yellowish to slightly bluish reflections; facial setae more or less in 2 transverse rows, dorsal row with 4 setae, 2 dorsoclinate, 2 ventroclinate; ventral facial row with 4 ventroclinate setae. Clypeus and palpus blackish brown.</p><p><italic>Thorax</italic>: Generally dark brown but with some paler, mostly yellowish areas along margins of sclerites; mesonotum moderately invested with whitish gray microtomentum, appearing dull medially, becoming subshiny, less microtomentose laterally; postpronotum yellowish; area from postpronotum and through notopleuron mostly bare, shiny; anepisternum moderately invested with very fine microtomentum, mostly appearing dull; other pleural areas less densely invested. Wing very faintly infumate, without pattern. Coxae whitish yellow; femora whitish yellow basally, distal 1/2–1/3 dark brown; forefemur lacking a preapical annulus; basal 1/3 of tibiae dark brown, thereafter gradually becoming yellowish; tarsi yellowish, apical 2-3 tarsomeres darker; forefemur bearing 2 setae at apical 1/3 along posteroventral surface.</p><p><italic>Abdomen</italic>: Uniformly blackish brown, mostly subshiny, moderately invested with microtomentum. Male abdomen: Tergites 1+2-6 well developed, lengths of tergites 3-6 subequal; sternite 3 only slightly wider than long, posterior margin sinuous with a medial, moderately broad, rounded projection; sternite 4 with width over twice length, sclerotized portion deeply emarginate, widely W-shaped with broad portion membranous posteriorly; sternite 5 with width over twice length, anterior margin with shallow, medial depression, lateral margins becoming slighter wider posteriorly, posterior margin shallowly emarginate, posterolateral corners rounded; sternite 6 apparently absent; sternite 7 well developed but narrow, forming an annulus with tergite 7. Male terminalia (<xref ref-type="fig" rid="F6">Figs 15–18</xref>): Epandrium in lateral view (<xref ref-type="fig" rid="F6">Fig. 15</xref>) narrowly trapezoidal, dorsal margin truncate, straight; surstylar length slightly less than half length of epandrium, extended from ventral margin of epandrium, in nearly vertical alignment with epandrium, in lateral view (<xref ref-type="fig" rid="F6">Figs 15–16</xref>) digitiform on apical 2/3, with anterior and posterior basal margins bulged, apex bluntly rounded to truncate, bearing 1 large, sub-basal setula; hypandrium in ventral view (<xref ref-type="fig" rid="F6">Fig. 16</xref>) V-shaped with anterior, angulate portion of V thickened; postgonite in ventral view (<xref ref-type="fig" rid="F6">Fig. 16</xref>) convoluted, with robustly developed lobe expanded apically, invested with numerous setulae, lobe in lateral view (<xref ref-type="fig" rid="F6">Fig. 18</xref>) irregularly clavate with uneven expansion, apical portion bearing approximately 20 setulae; phallus large, in ventral view (<xref ref-type="fig" rid="F6">Fig. 16</xref>) complex, partially sclerotized; phallapodeme in lateral and ventral views (<xref ref-type="fig" rid="F6">Figs 16, 18</xref>) elongate, tubular, truncate apically; ejaculatory apodeme in lateral view (<xref ref-type="fig" rid="F6">Fig. 17</xref>) long, length subequal to that of phallapodeme, clavate, apex only moderately expanded.</p><fig id="F6" position="float" orientation="portrait"><label>Figures 15–18.</label><caption><p>Illustrations of <italic><tp:taxon-name>Planinasus neotropicus</tp:taxon-name></italic> sp. n. (male). <bold>15</bold> epandrium, surstylus, hypandrium, lateral view <bold>16</bold> structures of internal male terminalia, ventral view <bold>17</bold> ejaculatory apodeme, lateral view <bold>18</bold> structures of internal male terminalia, lateral view. Scale bar = 0.1 mm.</p></caption><graphic xmlns:xlink="http://www.w3.org/1999/xlink" xlink:href="ZooKeys-225-001-g006.jpg" position="float" orientation="portrait" xlink:type="simple"/></fig><fig id="F7" position="float" orientation="portrait"><label>Figure 19.</label><caption><p>Distribution of <italic><tp:taxon-name>Planinasus neotropicus</tp:taxon-name></italic> sp. n.</p></caption><graphic xmlns:xlink="http://www.w3.org/1999/xlink" xlink:href="ZooKeys-225-001-g007.jpg" position="float" orientation="portrait" xlink:type="simple"/></fig></tp:treatment-sec><tp:treatment-sec sec-type="Type material"><title>Type material.</title><p>The holotype male is labeled “<italic>PANAMA</italic>: CANAL ZONE Barro Colorado Isl. 28. June. [day and month handwritten] 1978 N.E.Woodley/Malaise trap/USNM ENT 00118285 [plastic bar code label]/<bold>HOLOTYPE</bold> ♂ <italic><tp:taxon-name>Planinasus neotropicus</tp:taxon-name></italic> Mathis &amp; Rung USNM [red].” The holotype is double mounted (minuten<!--PageBreak--> wired to a larger pin), is in good condition (some setae missing), and is deposited in the USNM. Paratypes are as follows: <italic>PANAMA</italic>. Balboa (<named-content xmlns:xlink="http://www.w3.org/1999/xlink" content-type="dwc:verbatimCoordinates" xlink:type="simple">08°57'N, 79°34'W</named-content>), Feb 1958, M. R. Wheeler (1♂, 1♀; USNM). Fort Davis (<named-content xmlns:xlink="http://www.w3.org/1999/xlink" content-type="dwc:verbatimCoordinates" xlink:type="simple">09°17.3'N, 79°54.4'W</named-content>), 28 Aug 1952, F. S. Blanton (1♀; USNM). Fort Sherman, Mojinga Swamp (<named-content xmlns:xlink="http://www.w3.org/1999/xlink" content-type="dwc:verbatimCoordinates" xlink:type="simple">09°18.2'N, 79°57.9'W</named-content>), 30 Jan 1952, F. S. Blanton (1♂; USNM). Gamboa, Rio Agua Salud (<named-content xmlns:xlink="http://www.w3.org/1999/xlink" content-type="dwc:verbatimCoordinates" xlink:type="simple">09°07.1'N, 79°41.6'W</named-content>), Jul 1967, W. W. Wirth (1♂; USNM). Las Cruces Trail (<named-content xmlns:xlink="http://www.w3.org/1999/xlink" content-type="dwc:verbatimCoordinates" xlink:type="simple">09°07.3'N, 79°42.7'W</named-content>), Feb 1958, M. R. Wheeler (3♂, 2♀; USNM). Monte Lirio (<named-content xmlns:xlink="http://www.w3.org/1999/xlink" content-type="dwc:verbatimCoordinates" xlink:type="simple">08°57.5'N, 82°49.5'W</named-content>), 6 Apr 1923, R. C. Shannon (1♀; USNM).</p><p><bold>Type locality.</bold> Panama. Canal Zone: Barro Colorado Island (<named-content xmlns:xlink="http://www.w3.org/1999/xlink" content-type="dwc:verbatimCoordinates" xlink:type="simple">09°09.1'N, 79°50.8'W</named-content>).</p><p><!--PageBreak--><bold>Other specimens examined.</bold> <italic>BELIZE</italic>. Stann Creek: Cockscomb Basin Wildlife Sanctuary (<named-content xmlns:xlink="http://www.w3.org/1999/xlink" content-type="dwc:verbatimCoordinates" xlink:type="simple">16°47'N, 88°30'W</named-content>), 5–6 Apr 1993, W. N. Mathis (3♂; USNM).</p><p><italic>BOLIVIA. La Paz</italic>: Apa Apa (8 km S Chulumani; <named-content xmlns:xlink="http://www.w3.org/1999/xlink" content-type="dwc:verbatimCoordinates" xlink:type="simple">16°35.6'S, 68°51.2'W</named-content>; 3840 m), 10 Mar 2001, W. N. Mathis (1♀; USNM); Mapiri (<named-content xmlns:xlink="http://www.w3.org/1999/xlink" content-type="dwc:verbatimCoordinates" xlink:type="simple">15°18.6'S, 68°13'W</named-content>; 720 m), 15 Mar 2001, W. N. Mathis (1♂; USNM); Mapiri (5 km W; Arroyo Tuhiri; <named-content xmlns:xlink="http://www.w3.org/1999/xlink" content-type="dwc:verbatimCoordinates" xlink:type="simple">15°17.8'S, 68°15.6'W</named-content>; 750 m), 16 Mar 2001, A. Freidberg, W. N. Mathis (16♂, 10♀; USNM).</p><p><italic>COSTA RICA. Cartago</italic>: Tapanti National Park (<named-content xmlns:xlink="http://www.w3.org/1999/xlink" content-type="dwc:verbatimCoordinates" xlink:type="simple">08°47.7'N, 83°55.6'W</named-content>; wet log over stream), 11 Oct 1999, S. A. Marshall (2♂, 2♀; DEBU). <italic>Guanacaste</italic>: Pitilla (9 km S Santa Cecilia; <named-content xmlns:xlink="http://www.w3.org/1999/xlink" content-type="dwc:verbatimCoordinates" xlink:type="simple">10°59.5'N, 85°25.8'W</named-content>; 700 m), 21 Feb 1996, S. A. Marshall (1♂; DEBU). <italic>Heredia</italic>: La Virgen del Socorro (<named-content xmlns:xlink="http://www.w3.org/1999/xlink" content-type="dwc:verbatimCoordinates" xlink:type="simple">10°16.8'N, 84°10'W</named-content>; 700 m; swept over wet leaf litter), 17 Mar 1991, D. A. Grimaldi, J. Stark (4♂; AMNH). <italic>Limón</italic>: Bribri (4 km NE; <named-content xmlns:xlink="http://www.w3.org/1999/xlink" content-type="dwc:verbatimCoordinates" xlink:type="simple">09°37.5'N, 82°49.8'W</named-content>; 50 m), Dec-Mar, 1989, 1990, P. Hanson (1♂; DEBU). <italic>Puntarenas</italic>: Peninsula de Osa, Rincón (<named-content xmlns:xlink="http://www.w3.org/1999/xlink" content-type="dwc:verbatimCoordinates" xlink:type="simple">08°42.5'N, 83°29.2'W</named-content>; palm-mangrove forest; sea level), 24 Mar 1991, D. A. Grimaldi, J. Stark (3♂, 4♀; AMNH); Rincón (5 km S; <named-content xmlns:xlink="http://www.w3.org/1999/xlink" content-type="dwc:verbatimCoordinates" xlink:type="simple">08°42.1'N, 83°30.8'W</named-content>; 95 m), 10–11 Aug 2001, D. and W. N. Mathis (2♂, 7♀; USNM); R. F. Golfo Dulce (24 km W Piedras Blancas; <named-content xmlns:xlink="http://www.w3.org/1999/xlink" content-type="dwc:verbatimCoordinates" xlink:type="simple">08°47.2'N, 83°19.3'W</named-content>; 200 m), Nov 1990, P. Hanson (2♀; DEBU).</p><p><italic>ECUADOR. Orellana</italic>: Rio Tiputini Biodiversity Station (<named-content xmlns:xlink="http://www.w3.org/1999/xlink" content-type="dwc:verbatimCoordinates" xlink:type="simple">0°38.2'S, 76°8.9'W</named-content>), 12–26 Aug 1999, A. Baptista, M. Kotrba, W. N. Mathis (1♂, 16♀; USNM, ZSMC).</p><p><italic>PERU. Cuzco</italic>: Quincemil (<named-content xmlns:xlink="http://www.w3.org/1999/xlink" content-type="dwc:verbatimCoordinates" xlink:type="simple">13°13.7'S, 70°45.6'W</named-content>; 740 m), Aug 1962, L. E. Peña (2♂, 3♀; CNC). <italic>Madre de Dios</italic>: Río Manu, Pakitza (<named-content xmlns:xlink="http://www.w3.org/1999/xlink" content-type="dwc:verbatimCoordinates" xlink:type="simple">11°56.6'S, 71°16.9'W</named-content>; 250 m),<!--PageBreak--> 9–23 Sep 1988, A. Freidberg, W. N. Mathis (17♂, 11♀; USNM); Río Manu, Erika (near Salvación; <named-content xmlns:xlink="http://www.w3.org/1999/xlink" content-type="dwc:verbatimCoordinates" xlink:type="simple">12°50.7'S, 71°23.3'W</named-content>; 550 m), 5–6 Sep 1988, A. Freidberg (2♂, 2♀; USNM).</p><p><italic>VENEZUELA. Aragua</italic>: H. Pittier National Park (6 km N Rancho Grande Biological Station; <named-content xmlns:xlink="http://www.w3.org/1999/xlink" content-type="dwc:verbatimCoordinates" xlink:type="simple">10°21.2'N, 67°42.9'W</named-content>; along stream), 28 Feb 1995, S. A. Marshall (2♂; DEBU).</p></tp:treatment-sec><tp:treatment-sec sec-type="Distribution"><title>Distribution</title><p>(<xref ref-type="fig" rid="F7">Fig. 19</xref>). <italic><tp:taxon-name>Neotropical</tp:taxon-name></italic>: Belize, Bolivia (La Paz), Costa Rica (Cartago, Guanacaste, Heredia, Limón, Puntarenas), Ecuador (Orellana), Panama, and Peru (Cuzco, Madre de Dios), Venezuela (Aragua).</p></tp:treatment-sec><tp:treatment-sec sec-type="Etymology"><title>Etymology.</title><p>The species epithet, <italic>neotropicus</italic>, is to recognize the Neotropical distribution of this species and is a noun in apposition.</p></tp:treatment-sec><tp:treatment-sec sec-type="Remarks"><title>Remarks.</title><p>This species, like <italic><tp:taxon-name>Planinasus ambiguus</tp:taxon-name></italic>, is relatively widespread, especially in Andean countries. It can be easily confounded with the other two species in the <italic>ambiguus</italic> group based on external characters. See “Remarks” under <italic><tp:taxon-name>Planinasus aenigmaticus</tp:taxon-name></italic> sp. n. for further discussion on how to distinguish among <italic><tp:taxon-name>Planinasus aenigmaticus</tp:taxon-name></italic> sp. n., <italic><tp:taxon-name>Planinasus ambiguus</tp:taxon-name></italic> and <italic><tp:taxon-name>Planinasus neotropicus</tp:taxon-name></italic> sp. n.</p><sec sec-type="The shannoni group"><title>The <italic>shannoni</italic> group</title><p><bold>Included species.</bold> <italic><tp:taxon-name>Planinasus kotrbae</tp:taxon-name></italic> sp. n., <italic><tp:taxon-name>Planinasus miradorus</tp:taxon-name></italic> sp. n., <italic><tp:taxon-name>Planinasus shannoni</tp:taxon-name></italic> (Malloch), <italic><tp:taxon-name>Planinasus tobagoensis</tp:taxon-name></italic> sp. n., <italic><tp:taxon-name>Planinasus venezuelensis</tp:taxon-name></italic> Hennig, and <italic><tp:taxon-name>Planinasus xanthops</tp:taxon-name></italic> sp. n.</p><p><bold>Diagnosis.</bold> This species group is distinguished by the following combination of characters: <italic>Head</italic>: Interfrontal seta long, subequal to length of lateral vertical seta. Antennal coloration variable; pedicel with elongate ventral projection; basal flagellomere long, length nearly twice height. Large facial setae arranged in 2-3 transverse rows; face of females bulbous, evenly transversely arched, mostly black. <italic>Thorax</italic>: Anepisternum with 2-4 weak setae along posterior margin. Wing strongly infumate. Forefemur of male lacking a preapical yellowish annulus, bearing 1 large, posteroventral seta at apical 1/3. <italic>Abdomen</italic>: Surstylus generally without posterior processes or lobes (<italic><tp:taxon-name>Planinasus kotrbae</tp:taxon-name></italic> has a process), in nearly oblique alignment with anterior margin of epandrium (except in <italic><tp:taxon-name>Planinasus tobagoensis</tp:taxon-name></italic>); postgonite with small, finger-like lobe bearing a few apical setulae; phallus mostly membranous (more heavily sclerotized in <italic><tp:taxon-name>Planinasus shannoni</tp:taxon-name></italic>); ejaculatory apodeme generally reduced, inconspicuous in some species.</p><p><bold>Discussion.</bold> The species of this group demonstrate considerable sexual dimorphism. The dimorphism is most evident in the shape and coloration of the face. The shape and coloration of the male face varies, depending on the species, but the face of females is quite similar in three species and is generally dark colored and conspicuously projected forward, bulbous, evenly arched transversely, somewhat flat in lateral view on ventral half. Species of this group share, with species of the <italic>atriclypeus</italic> group and with <italic><tp:taxon-name>Planinasus obscuripennis</tp:taxon-name></italic> sp. n. (the <italic>obscuripennis</italic> group) the reduced number of setae on the postgonite (2-6), and the ejaculatory apodeme is generally reduced or inconspicuous. In other species of <italic><tp:taxon-name>Planinasus</tp:taxon-name></italic>, the lobe of the postgonite, which is generally better developed, bears more than 20 setulae, and the ejaculatory apodeme is large, with a fan-like apical expansion.</p></sec></tp:treatment-sec></tp:taxon-treatment>
