# Supplementary material for: A revision of the genus Planinasus Cresson (Diptera, Periscelididae)
Source: Zookeys. 2012 Oct 2;(225):1–83. doi: 10.3897/zookeys.225.3721 (PMC3487652; doi:10.3897/zookeys.225.3721)
Supplement: XML Treatment for Planinasus tobagoensis [file zookeys.225.3721-treatment10.xml]

<!DOCTYPE tp:taxon-treatment
  PUBLIC "-//TaxonX//DTD Taxonomic Treatment Publishing DTD v0 20100105//EN" "tax-treatment-NSO.dtd">
<tp:taxon-treatment xmlns:tp="http://www.plazi.org/taxpub"><tp:treatment-meta><mixed-citation publication-type="journal"><person-group><name><surname>Mathis</surname><given-names>Wayne N.</given-names></name><name><surname>Rung</surname><given-names>Alessandra</given-names></name><name><surname>Kotrba</surname><given-names>Marion</given-names></name></person-group><article-title>A revision of the genus 
                    <italic>Planinasus</italic> Cresson (Diptera, Periscelididae)
                </article-title><source>Zookeys</source><day>2</day><month>10</month><year>2012</year><volume>2012</volume><issue>225</issue><fpage>1</fpage><lpage>83</lpage><pub-id pub-id-type="doi">10.3897/zookeys.225.3721</pub-id></mixed-citation></tp:treatment-meta><tp:nomenclature><label>7.</label><tp:taxon-name>
                        <tp:taxon-name-part taxon-name-part-type="genus">Planinasus</tp:taxon-name-part>
                        <tp:taxon-name-part taxon-name-part-type="species">tobagoensis</tp:taxon-name-part>
                    <object-id xmlns:xlink="http://www.w3.org/1999/xlink" xlink:type="simple">urn:lsid:zoobank.org:act:03C8E4C6-84A2-4868-9651-981E4FF3438E</object-id>
								<object-id xmlns:xlink="http://www.w3.org/1999/xlink" xlink:type="simple">http://species-id.net/wiki/Planinasus_tobagoensis</object-id>
								</tp:taxon-name><tp:taxon-status xmlns:xlink="http://www.w3.org/1999/xlink" xlink:type="simple">sp. n.</tp:taxon-status><xref ref-type="fig" rid="F15">Figures 39</xref><xref ref-type="fig" rid="F16">–43</xref></tp:nomenclature><tp:treatment-sec sec-type="Description"><title>Description of male.</title><p>Moderately small to medium-sized flies, body length 2.10–3.10 mm.</p><p><italic>Head</italic>: Head ratio 0.53–0.56; frons mostly bare of microtomentum, shiny, except for densely microtomentose, velvet-like, anterolateral corner, blackish brown; frons much wider than long, frontal ratio 0.35–0.37; interfrontal seta long, length subequal to that of lateral vertical seta. Antenna blackish brown; pedicel with ventral projection moderately long, about 1/2 length of basal flagellomere; basal flagellomere long, length slightly more than twice basal width; arista bearing 13–14 dorsal rays, 3–4 ventral rays. Face very wide, facial ratio 0.81–0.83; face dorsad of transverse carina, including antennal grooves, mostly black to deep bluish black, face ventrad of transverse carina with broad mediovertical, black vitta, ventrolateral portion of face becoming progressively lighter in color, yellowish laterally; parafacial yellow; large facial setae 4–5 on each side, 2 medial, porrect to shallowly ventroclinate setae in vertical alig<!--PageBreak-->nment, larger seta ventrad; next seta toward lateral margin dorsoclinate to inclinate, aligned with dorsal medial seta; next 2 lateral setae, more or less aligned vertically, both shallowly ventroclinate. Clypeus and palpus blackish brown. Gena concolorous with lateral margin of face.</p><p><italic>Thorax</italic>: Mesonotum generally brownish black to deep bluish black, very thinly microtomentose, subshiny to mostly shiny; postpronotum dark brown with some yellowish coloration around margin; area from postpronotum and through notopleuron <!--PageBreak-->mostly bare, finely microtomentose, dull to subshiny; pleural areas finely microtomentose, dull, blackish brown; anepisternum mostly bare except for 2–3 setulae along posterior margin; katepisternum generally setulose, bearing 2 setae toward dorsal margin. Wing without pattern, generally infumate, slightly more so anteriorly, base hyaline. Coxae and trochanters whitish yellow to yellow; femora and tibiae uniformly brownish black; forefemur with preapical, pale annulus lacking or weakly indicated; tarsi mostly yellowish, apical 1-2 tarsomeres becoming darker; forefemur bearing 1 seta at apical 1/3 along posteroventral surface.</p><p><italic>Abdomen</italic>: Uniformly blackish brown to black, mostly shiny, very sparsely invested with microtomentum. Male abdomen: Tergites 1+2-6 well developed, lengths of tergites 3-6 subequal; tergite 7 narrow; sternites 3, 4, 5 generally as rectangular plates, slightly wider than long, lateral margins shallowly arched; no sternites 6, 7, neither segment forming an annulus. Male terminalia (<xref ref-type="fig" rid="F15">Figs 39-42</xref>): Epandrium in lateral view (<xref ref-type="fig" rid="F15">Fig. 39</xref>) trapezoidal, higher than wide, anterior and posterior margins nearly straight, dorsal margin short, length slightly less than surstylar width at base, slightly arched; surstylus as long as epandrium, in lateral view (<xref ref-type="fig" rid="F15">Fig. 39</xref>) extended from ventral margin of epandrium in nearly vertical alignment with it, tapered, anterior margin arched, especially subapically, posterior margin shallow sinuous, apex acutely pointed, bearing 1 large, medial setula; hypandrium in ventral view (<xref ref-type="fig" rid="F15">Fig. 40</xref>) more or less V-shaped,<!--PageBreak--> arms in ventral view (<xref ref-type="fig" rid="F15">Fig. 40</xref>) thin at attachment with epandrium, anterior margin thickened anteromedially, broadly pointed, forming a right angle; pregonite irregularly shaped, roughly diamond-shaped (<xref ref-type="fig" rid="F15">Fig. 40</xref>); postgonite in ventral view (<xref ref-type="fig" rid="F15">Fig. 40</xref>) convoluted, bearing lobe with setae, in lateral view (<xref ref-type="fig" rid="F15">Fig. 42</xref>) lobe bearing 2 apical setulae; phallus in ventral view (<xref ref-type="fig" rid="F15">Fig. 40</xref>) complex, mostly membranous, in lateral view (<xref ref-type="fig" rid="F15">Fig. 42</xref>) thumb-like, bearing tiny setulae; phallapodeme in lateral and ventral views (<xref ref-type="fig" rid="F15">Figs 40, 42</xref>) elongate, tubular, nearly straight, bluntly rounded apically; ejaculatory apodeme much reduced, length subequal to ½ length of phallapodeme , in lateral view (<xref ref-type="fig" rid="F15">Fig. 41</xref>) with basal half enlarged, basal margin deeply incised, apical half narrow, rod-like, lacking fan-like process.</p></tp:treatment-sec><tp:treatment-sec sec-type="Description"><title>Description of female.</title><p>Same as male except as follows: <italic>Head</italic>: Head ratio 0.70–0.74; frontal ratio 0.43–0.45; face and antenna mostly blackish brown, lateral margin of face (immediately adjacent to parafacial) whitish yellow; face not as wide, facial ratio 0.43–0.45; face projected forward on ventral 1/2, bulbous, evenly arched transversely, shallowly arched vertically, mostly flat.</p><fig id="F15" position="float" orientation="portrait"><label>Figures 39–42.</label><caption><p>Illustrations of <italic><tp:taxon-name>Planinasus tobagoensis</tp:taxon-name></italic> sp. n. (male). <bold>39</bold> epandrium, surstylus, lateral view <bold>40</bold> structures of internal male terminalia, ventral view <bold>41</bold> ejaculatory apodeme, lateral view <bold>42</bold> internal structures of male terminalia, lateral view. Scale bar = 0.1 mm.</p></caption><graphic xmlns:xlink="http://www.w3.org/1999/xlink" xlink:href="ZooKeys-225-001-g015.jpg" position="float" orientation="portrait" xlink:type="simple"/></fig><fig id="F16" position="float" orientation="portrait"><label>Figure 43.</label><caption><p>Distribution of <italic><tp:taxon-name>Planinasus tobagoensis</tp:taxon-name></italic> sp. n. (dots) and <italic><tp:taxon-name>Planinasus flavicoxalis</tp:taxon-name></italic> sp. n. (square).</p></caption><graphic xmlns:xlink="http://www.w3.org/1999/xlink" xlink:href="ZooKeys-225-001-g016.jpg" position="float" orientation="portrait" xlink:type="simple"/></fig></tp:treatment-sec><tp:treatment-sec sec-type="Type material"><title>Type material. </title><p>The holotype male is labeled “<bold>TOBAGO.</bold> St. John: Parlatuvier (<named-content xmlns:xlink="http://www.w3.org/1999/xlink" content-type="dwc:verbatimCoordinates" xlink:type="simple">11°18'N, 60°39'W</named-content>), 14 Jun 1993, W.N. Mathis/USNM ENT 00118281 [plastic bar code label]/<bold>HOLOTYPE</bold> ♂ <italic><tp:taxon-name>Planinasus tobagoensis</tp:taxon-name></italic> Mathis &amp; Rung USNM [red]. The holotype is double mounted (minuten pin in a plastic block), is in excellent condition, and is deposited in the USNM. Seven paratypes (3♂, 4♀; USNM) bear the same locality data as the holotype but with dates from 20 Apr–14 Jun 1993, 1994. Other paratypes are as follows: TRINIDAD and TOBAGO. Tobago. <italic>St. John</italic>: Charlotteville (2 km S; <named-content xmlns:xlink="http://www.w3.org/1999/xlink" content-type="dwc:verbatimCoordinates" xlink:type="simple">11°19'N, 60°33'W</named-content>), 10 Jun 1993, W. N. Mathis (1♀; USNM). <italic>St. Paul</italic>: Argyle Falls (<named-content xmlns:xlink="http://www.w3.org/1999/xlink" content-type="dwc:verbatimCoordinates" xlink:type="simple">11°15'N, 60°35'W</named-content>), 21 Apr 1994, W. N. Mathis (1♂; USNM); Roxborough (6 km NNW; <named-content xmlns:xlink="http://www.w3.org/1999/xlink" content-type="dwc:verbatimCoordinates" xlink:type="simple">11°16'N, 60°35.4'W</named-content>), 20 Apr 1994, W. N. Mathis (1♂; USNM); Roxborough (6.5 km N; <named-content xmlns:xlink="http://www.w3.org/1999/xlink" content-type="dwc:verbatimCoordinates" xlink:type="simple">11°17'N, 60°35'W</named-content>), 14 Jun 1993, W. N. Mathis (1♂; USNM). <italic>TRINIDAD. St. George</italic>: Mount St. Benedict (<named-content xmlns:xlink="http://www.w3.org/1999/xlink" content-type="dwc:verbatimCoordinates" xlink:type="simple">10°39'N, 61°24'W</named-content>), 18–21 Jun 1993, W. N. Mathis (2♂, 1♀; USNM).</p></tp:treatment-sec><tp:treatment-sec sec-type="Type locality"><title>Type locality.</title><p>Trinidad and Tobago. Tobago. St. John: Parlatuvier (<named-content xmlns:xlink="http://www.w3.org/1999/xlink" content-type="dwc:verbatimCoordinates" xlink:type="simple">11°17.9'N, 60°39'W</named-content>).</p></tp:treatment-sec><tp:treatment-sec sec-type="Other specimens examined"><title>Other specimens examined.</title><p><italic>ECUADOR. Orellana</italic>: Rio Tiputini Biodiversity Station (<named-content xmlns:xlink="http://www.w3.org/1999/xlink" content-type="dwc:verbatimCoordinates" xlink:type="simple">0°38.2'S, 76°8.9'W</named-content>), 12–26 Aug 1999, A. Baptista, M. Kotrba, W. N. Mathis (1♀; ZSMC).</p><p><italic>GUYANA</italic>. Kumu River and Falls (25 km SE Lethem in Kanuku Mountains; <named-content xmlns:xlink="http://www.w3.org/1999/xlink" content-type="dwc:verbatimCoordinates" xlink:type="simple">3°15.9'N, 59°43.6'W</named-content>), 28–30 Apr 1995, W. N. Mathis (1♀; USNM).</p></tp:treatment-sec><tp:treatment-sec sec-type="Distribution"><title>Distribution</title><p>(<xref ref-type="fig" rid="F16">Fig. 43</xref>). <italic>Neotropical</italic>: Ecuador (Orellana), Guyana, Trinidad and Tobago.</p></tp:treatment-sec><tp:treatment-sec sec-type="Etymology"><title>Etymology.</title><p>The specific epithet, <italic>tobagoensis</italic>, is to recognize the island where the type locality is located.</p></tp:treatment-sec><tp:treatment-sec sec-type="Remarks"><title>Remarks. </title><p>This species is known from northern South America, including Trinidad and Tobago. It keys out near <italic><tp:taxon-name>Planinasus kotrbae</tp:taxon-name></italic>. Besides the characters given in the key, it can be easily distinguished from that species by the absence of a basal process on the surstylus and a roughly diamond-shaped pregonite (roughly triangular in <italic><tp:taxon-name>Planinasus kotrbae</tp:taxon-name></italic>).</p></tp:treatment-sec></tp:taxon-treatment>
