# Supplementary material for: A revision of the genus Planinasus Cresson (Diptera, Periscelididae)
Source: Zookeys. 2012 Oct 2;(225):1–83. doi: 10.3897/zookeys.225.3721 (PMC3487652; doi:10.3897/zookeys.225.3721)
Supplement: XML Treatment for Planinasus venezuelensis [file zookeys.225.3721-treatment11.xml]

<!DOCTYPE tp:taxon-treatment
  PUBLIC "-//TaxonX//DTD Taxonomic Treatment Publishing DTD v0 20100105//EN" "tax-treatment-NSO.dtd">
<tp:taxon-treatment xmlns:tp="http://www.plazi.org/taxpub"><tp:treatment-meta><mixed-citation publication-type="journal"><person-group><name><surname>Mathis</surname><given-names>Wayne N.</given-names></name><name><surname>Rung</surname><given-names>Alessandra</given-names></name><name><surname>Kotrba</surname><given-names>Marion</given-names></name></person-group><article-title>A revision of the genus 
                    <italic>Planinasus</italic> Cresson (Diptera, Periscelididae)
                </article-title><source>Zookeys</source><day>2</day><month>10</month><year>2012</year><volume>2012</volume><issue>225</issue><fpage>1</fpage><lpage>83</lpage><pub-id pub-id-type="doi">10.3897/zookeys.225.3721</pub-id></mixed-citation></tp:treatment-meta><tp:nomenclature><label>8.</label><tp:taxon-name>
                        <tp:taxon-name-part taxon-name-part-type="genus">Planinasus</tp:taxon-name-part>
                        <tp:taxon-name-part taxon-name-part-type="species">venezuelensis</tp:taxon-name-part>
                    <object-id xmlns:xlink="http://www.w3.org/1999/xlink" xlink:type="simple">http://species-id.net/wiki/Planinasus_venezuelensis</object-id>
								</tp:taxon-name><tp:taxon-authority>Hennig</tp:taxon-authority><xref ref-type="fig" rid="F17">Figures 44</xref><xref ref-type="fig" rid="F18">–47</xref><tp:nomenclature-citation-list><tp:nomenclature-citation><tp:taxon-name>Planinasus venezuelensis</tp:taxon-name><comment><xref ref-type="bibr" rid="B13">Hennig 1969</xref>: 615. <xref ref-type="bibr" rid="B21">Mathis and Rung 2011</xref>: 363 [world catalog].</comment></tp:nomenclature-citation></tp:nomenclature-citation-list></tp:nomenclature><tp:treatment-sec sec-type="Description"><title>Description of male.</title><p>Moderately small to medium-sized flies, body length 2.35–3.10 mm.</p><p><italic>Head</italic>: Frons mostly bare of microtomentum, shiny, except for densely microtomentose, velvety-appearing, anterolateral angles, blackish brown; frons much wider than long, frontal ratio 0.40–0.45; interfrontal seta long, length subequal to that of lateral vertical seta. Scape and pedicel blackish brown except for whitish yellow, ventral projection of pedicel; pedicel with ventral projection long, about 1/2 length of basal flagellomere; basal flagellomere long, slightly more than twice basal width, yellowish; arista bearing 13–14 dorsal rays, 3–4 ventral rays. Face variable, wide to very wide (at least of male), facial ratio 0.85–1.25; dorsal 2/3 (above transverse carina) wide, shield-like, medial portion (between antennal bases) moderately densely microtomentose, mostly whitish but with blackish brown background coloration also appearing, lateral portion (just below antennae) bare, shiny, especially ventrally, and with ventral margin of antennal grooves quite evident; ventral 1/3 of face (below transverse facial carina) mostly densely microtomentose, somewhat shiny, whitish to whitish yellow, with blackish, somewhat bare, narrowly triangular area extended obliquely medioventrally from ventral margin of antennal groove; large facial setae 3, not arranged in transverse rows, becoming smaller ventrally; largest facial seta inserted dorsolaterally, dorsoclinate and convergent; 2nd largest seta inserted medioventrally from largest seta, porrect and parallel; 3rd seta inserted ventrolaterally and with porrect to slightly ventroclinate. Clypeus and palpus blackish brown. Gena concolorous with ventral 1/3 of face.</p><p><italic>Thorax</italic>: Generally dark colored, black to blackish brown, anepimeron paler, brownish, with ventral margin yellowish; mesonotum thinly invested with microtomentum, appearing subshiny, with slightly metallic brown luster medially, becoming more steel blue laterally; postpronotum dark brown; area from postpronotum and extended through notopleuron mostly bare, shiny; anepisternum thinly invested with microtomentum, mostly appearing dull, grayish brown; other pleurites less densely invested. Wing conspicuously and uniformly infumate, brownish, base slightly paler, more hyaline. Coxae yellowish; femora mostly blackish, basal areas yellowish and forefemur with a preapical yellowish annulus; tibiae blackish brown; tarsi, except apical 1–2 dark brown tarsomeres, yellowish. Forefemur with posteroventral surface bearing 1 large seta at apical 1/3.</p><p><italic>Abdomen</italic>: Uniformly blackish brown to black, mostly shiny, very sparsely invested with microtomentum. Male abdomen: Tergites 1+2–6 well developed, lengths of tergites 3–6 subequal; tergite 7 narrow; sternites 3, 4, 5 generally as rectangular plates, slightly wider than long, lateral margins shallowly arched; no sternites 6, 7, neither segment forming an annulus. Male terminalia (<xref ref-type="fig" rid="F17">Figs 44–46</xref>): Epandrium in lateral view (<xref ref-type="fig" rid="F17">Fig. 44</xref>) higher than wide, more or less triangular but with short dorsal surface tru<!--PageBreak-->ncate, anterior margin nearly straight, posterior margin nearly straight dorsally, ventral portion arched; surstylus almost as long as epandrium, extended from ventral margin of epandrium in nearly oblique alignment with it, in lateral view (<xref ref-type="fig" rid="F17">Fig. 44</xref>) elongate, thinly developed, more or less “J” shaped, tapered, curved subapically, apex narrowly developed, bearing 1 large, basal setula; hypandrium in ventral view (<xref ref-type="fig" rid="F17">Fig. 45</xref>) broadly U-shaped, robustly developed anteriorly, arms tapered, more slender than wide base, anterior margin broadly rounded; pregonite in ventral view (<xref ref-type="fig" rid="F17">Fig. 45</xref>) approximately triangular, with anterior margin receded and slightly round corners; postgonite in ventral view (<xref ref-type="fig" rid="F17">Fig. 45</xref>) elongate, longer than wide, with lobe bearing a few setulae, in lateral view (<xref ref-type="fig" rid="F17">Fig. 46</xref>) longer than wide, lobe digitiform, bearing 3 apical setulae; phallus in <!--PageBreak-->ventral view (<xref ref-type="fig" rid="F17">Fig. 45</xref>) complex, partially sclerotized; phallapodeme elongate, slender, in lateral view (<xref ref-type="fig" rid="F17">Fig. 46</xref>) parallel sided, tubular, nearly straight, rounded apically, in ventral view (<xref ref-type="fig" rid="F17">Fig. 45</xref>) tapered, margins shallowly undulous, apex narrowly developed; ejaculatory apodeme greatly reduced.</p></tp:treatment-sec><tp:treatment-sec sec-type="Description"><title>Description of female.</title><p>Same as male except as follows: <italic>Head</italic>: Frontal ratio averaging 0.57; face and antenna entirely blackish brown; face not as wide, facial ratio averaging 0.44; face projected forward on ventral 1/2, bulbous, evenly arched transversely, shallowly arched vertically, mostly flat.</p><fig id="F17" position="float" orientation="portrait"><label>Figures 44–46.</label><caption><p>Illustrations of <italic><tp:taxon-name>Planinasus venezuelensis</tp:taxon-name></italic> Hennig (male). <bold>44</bold> epandrium, surstylus, hypandrium, lateral view <bold>45</bold> structures of internal male terminalia, ventral view <bold>46</bold> internal structures of male terminalia, lateral view. Scale bar = 0.1 mm.</p></caption><graphic xmlns:xlink="http://www.w3.org/1999/xlink" xlink:href="ZooKeys-225-001-g017.jpg" position="float" orientation="portrait" xlink:type="simple"/></fig><fig id="F18" position="float" orientation="portrait"><label>Figure 47.</label><caption><p>Distribution of <italic><tp:taxon-name>Planinasus venezuelensis</tp:taxon-name></italic> Hennig.</p></caption><graphic xmlns:xlink="http://www.w3.org/1999/xlink" xlink:href="ZooKeys-225-001-g018.jpg" position="float" orientation="portrait" xlink:type="simple"/></fig></tp:treatment-sec><tp:treatment-sec sec-type="Type material"><title>Type material.</title><p>The holotype male is labeled “Caripito [<named-content xmlns:xlink="http://www.w3.org/1999/xlink" content-type="dwc:verbatimCoordinates" xlink:type="simple">10°06.6'N, 63°06.8'W</named-content>], Venezuela 26-III 1942 [day and month handwritten, 26 Mar 1942]/HOLOTYPUS [red]/Planinasus venezuelensis Hennig [handwritten].” The holotype is directly pinned, is in good condition, and is deposited in the American Museum of Natural History.</p></tp:treatment-sec><tp:treatment-sec sec-type="Type locality"><title>Type locality.</title><p>Venezuela. Monagas: Caripito (<named-content xmlns:xlink="http://www.w3.org/1999/xlink" content-type="dwc:verbatimCoordinates" xlink:type="simple">10°06.6'N, 63°06.8'W</named-content>).</p></tp:treatment-sec><tp:treatment-sec sec-type="Other specimens examined"><title>Other specimens examined.</title><p><italic>GUYANA</italic>. Conservation of Ecological Interactions and Biotic Associations (CEIBA; ca. 40 km S Georgetown; <named-content xmlns:xlink="http://www.w3.org/1999/xlink" content-type="dwc:verbatimCoordinates" xlink:type="simple">06°29.9'N, 58°13.1'W</named-content>), 13 Apr-28 Aug 1994, 1997, W. N. Mathis (5♂, 2♀; USNM).</p><p><italic>PERU. Madre de Dios</italic>: Río Manu, Pakitza (<named-content xmlns:xlink="http://www.w3.org/1999/xlink" content-type="dwc:verbatimCoordinates" xlink:type="simple">11°56.6'S, 71°16.9'W</named-content>; 250 m), 9–23 Sep 1988, A. Freidberg, W. N. Mathis (28♂, 25♀; USNM); Rio Manu, Cocha Salvador (<named-content xmlns:xlink="http://www.w3.org/1999/xlink" content-type="dwc:verbatimCoordinates" xlink:type="simple">11°57'S, 72°07'W</named-content>; 240 m), 14 Sep 1988, W. N. Mathis (1♀; USNM).<!--PageBreak--></p></tp:treatment-sec><tp:treatment-sec sec-type="Distribution"><title>Distribution</title><p>(<xref ref-type="fig" rid="F18">Fig. 47</xref>). <italic>Neotropical</italic>: Guyana, Peru (Madre de Dios), and Venezuela (Monagas).</p></tp:treatment-sec><tp:treatment-sec sec-type="Natural history"><title>Natural history.</title><p>Adults of this species were fairly common on vegetation in the understory of gallery forests along the Rio Manu. The flies occurred on prominent, frequently sun-lit, broad leaves, especially in stream bottoms, where males displayed and courted females and drove off other males.</p></tp:treatment-sec><tp:treatment-sec sec-type="Remarks"><title>Remarks.</title><p>This species is very similar to <italic><tp:taxon-name>Planinasus shannoni</tp:taxon-name></italic> and <italic><tp:taxon-name>Planinasus miradorus</tp:taxon-name></italic> but can be distinguished from these and other congeners of the <italic>shannoni</italic> group by the following characters of males: the pale-colored, unicolorous basal flagellomere and apex of the ventral projection of the pedicel, the whitish microtomentum on the mid-dorsal surface of the face, the relatively approximate antennal bases, and the narrowly triangular areas that extend medioventrally from the ventral margin of the antennal groove. Males and females are distinguished by the mostly black middle and hind femora (only the basal one-fourth to one-third yellowish in males, and for females only the basal one-eighth is yellowish). See “Remarks” under <italic><tp:taxon-name>Planinasus venezuelensis</tp:taxon-name></italic> for further discussion of similarities and differences.</p></tp:treatment-sec><ref-list><ref id="B13"><mixed-citation xmlns:xlink="http://www.w3.org/1999/xlink" xlink:type="simple"><person-group><name name-style="western"><surname>Hennig</surname><given-names>W</given-names></name></person-group> (<year>1969</year>)<article-title> Neue Gattungen und Arten der Acalyptratae.</article-title><source>The Canadian Entomologist </source><volume>101</volume> (<issue>6</issue>): <fpage>589</fpage>-<lpage>633</lpage>. doi: <ext-link ext-link-type="uri" xlink:href="http://dx.doi.org/10.4039/Ent101589-6" xlink:type="simple">10.4039/Ent101589-6</ext-link></mixed-citation></ref><ref id="B21"><mixed-citation xmlns:xlink="http://www.w3.org/1999/xlink" xlink:type="simple"><person-group><name name-style="western"><surname>Mathis</surname><given-names>WN</given-names></name><name name-style="western"><surname>Rung</surname><given-names>A</given-names></name></person-group> (<year>2011</year>)<source> A world catalog and conspectus on the family Periscelididae (Diptera: Schizophora). Pp. 341–377. <italic>In</italic> Brake I, Thompson, FC (Eds) Contributions to Systema Dipterorum (Insecta: Diptera). Myia 12, viii + 564 pp.</source></mixed-citation></ref></ref-list></tp:taxon-treatment>
