# Supplementary material for: A revision of the genus Planinasus Cresson (Diptera, Periscelididae)
Source: Zookeys. 2012 Oct 2;(225):1–83. doi: 10.3897/zookeys.225.3721 (PMC3487652; doi:10.3897/zookeys.225.3721)
Supplement: XML Treatment for Planinasus insulanus [file zookeys.225.3721-treatment14.xml]

<!DOCTYPE tp:taxon-treatment
  PUBLIC "-//TaxonX//DTD Taxonomic Treatment Publishing DTD v0 20100105//EN" "tax-treatment-NSO.dtd">
<tp:taxon-treatment xmlns:tp="http://www.plazi.org/taxpub"><tp:treatment-meta><mixed-citation publication-type="journal"><person-group><name><surname>Mathis</surname><given-names>Wayne N.</given-names></name><name><surname>Rung</surname><given-names>Alessandra</given-names></name><name><surname>Kotrba</surname><given-names>Marion</given-names></name></person-group><article-title>A revision of the genus 
                    <italic>Planinasus</italic> Cresson (Diptera, Periscelididae)
                </article-title><source>Zookeys</source><day>2</day><month>10</month><year>2012</year><volume>2012</volume><issue>225</issue><fpage>1</fpage><lpage>83</lpage><pub-id pub-id-type="doi">10.3897/zookeys.225.3721</pub-id></mixed-citation></tp:treatment-meta><tp:nomenclature><label>11.</label><tp:taxon-name>
                        <tp:taxon-name-part taxon-name-part-type="genus">Planinasus</tp:taxon-name-part>
                        <tp:taxon-name-part taxon-name-part-type="species">insulanus</tp:taxon-name-part>
                    <object-id xmlns:xlink="http://www.w3.org/1999/xlink" xlink:type="simple">urn:lsid:zoobank.org:act:1DB5CFBA-9C02-48DB-8C25-8112EFBBF539</object-id>
								<object-id xmlns:xlink="http://www.w3.org/1999/xlink" xlink:type="simple">http://species-id.net/wiki/Planinasus_insulanus</object-id>
								</tp:taxon-name><tp:taxon-status xmlns:xlink="http://www.w3.org/1999/xlink" xlink:type="simple">sp. n.</tp:taxon-status><xref ref-type="fig" rid="F23">Figures 58</xref><xref ref-type="fig" rid="F24"/><xref ref-type="fig" rid="F25">–64</xref></tp:nomenclature><tp:treatment-sec sec-type="Description"><title>Description of male.</title><p>Small to moderately small flies, body length 1.60–2.80 mm.</p><p><italic>Head</italic> (58–59): Head ratio 0.52–0.54; frons generally brownish black to black, mostly bare, shiny, except for microtomentose, velvety-appearing, anterolateral angles, latter setulose; frons conspicuously wider than long, frontal ratio 0.34–0.37; interfrontal seta shallowly curved, elongate, length subequal to length of lateral vertical seta. Antenna mostly yellowish orange, especially medially and ventrally; pedicel brown laterally, mostly yellowish medially, dorsum brown; basal flagellomere moderately long,<!--PageBreak--> length conspicuously greater than height at base, tapered to moderately acute point at apex, both dorsal and ventral margins curved; pedicel with ventral projection short, not extended anteriorly much beyond dorsal margin, bearing long, ventroapical seta (extended slightly beyond apex of basal flagellomere), 1 dorsomedial seta and 1 medial seta; arista bearing 13–14 dorsal rays, 3–4 ventral rays. Face comparatively wide, facial ratio 0.64–0.68; dorsad of transverse carina moderately microtomentose, appearing subshiny, mostly blackish brown, but antennal grooves yellowish and with silvery white microtomentum immediately dorsal of transverse carina; ventrad of transverse carina densely microtomentose, silvery white, sericeous; large facial setae arranged in a single transverse row of about 8 setae, medial pair of setae approximate, ventroclinate, next seta curved dorsally, lateral 2 setae ventroclinate. Clypeus and palpus brownish black; clypeus with some silvery white microtomentum.</p><p><italic>Thorax</italic>: Mesonotum generally brownish black to black, sparsely microtomentose, subshiny to shiny; postpronotum brown with some yellowish coloration around margin; area from postpronotum and through notopleuron mostly bare, finely microtomentose, dull; pleural areas finely microtomentose, dull, blackish brown; anepisternum mostly bare but with several setulae dorsally and posteriorly, 3–4 setulae along posterior margin longer than others; katepisternum generally setulose, bearing 2 setae toward dorsal margin. Wing without pattern, generally infumate, slightly more so anteriorly, base hyaline. Coxae and trochanters yellowish brown to brown; femora and tibiae uniformly brownish black; forefemur lacking a preapical annulus; tarsi mostly yellowish, apical 2–3 tarsomeres becoming darker; forefemur bearing 1 seta at apical 1/3 along posteroventral surface.</p><p><italic>Abdomen</italic>: Uniformly blackish brown, mostly dull to faintly subshiny, moderately invested with microtomentum. Male abdomen: Tergites 1+2–6 well developed, lengths of tergites 3–6 subequal; tergite 7 narrow; sternites 3, 4, 5 generally as rectangular plates, slightly wider than long, lateral margins shallowly arched; sternite 5 rectangular, width twice length, posterior margin with medial notch in sclerotized portion, bearing row of setulae along posterior margin; sternite 6 apparently absent; sternite 7 narrow, band-like, forming an annulus with tergite 7. Male terminalia (<xref ref-type="fig" rid="F24">Figs 60–63</xref>): Epandrium in lateral view (<xref ref-type="fig" rid="F24">Fig. 60</xref>) roughly trapezoidal, higher than wide, narrowed dorsally, anterior margin shallowly emarginate, posterior margin sinuous; surstylus length slightly more than half length of epandrium, extended from posteroventral margin of epandrium in nearly oblique alignment with it, in lateral view (<xref ref-type="fig" rid="F24">Fig. 60</xref>) wide, robustly developed basally, apical half abruptly tapered, forming a sub-basal posterior angle before posteroventral, moderately deep emargination, forming a tapered, pointed shallowly curved apex, bearing an elongate seta at sub-basal angle and numerous setulae along emargination; hypandrium in ventral view (<xref ref-type="fig" rid="F24">Fig. 61</xref>) robustly developed, rounded V-shaped, anterior angle rounded; postgonite in ventral view (<xref ref-type="fig" rid="F24">Fig. 61</xref>) robust, bearing, ovate lobe invested with numerous setulae, in lateral view (<xref ref-type="fig" rid="F24">Fig. 63</xref>) with lobe truncate apically, bearing many long setulae; phallus in ventral view forming complex, convoluted structure with pre- and postgonites, in lateral view (<xref ref-type="fig" rid="F24">Fig. 63</xref>) with narrow, bar-like processes; phallapodeme in lateral and ventral views (<xref ref-type="fig" rid="F24">Figs 61, 63</xref>) elongate, parallel <!--PageBreak-->sided, bluntly rounded apically; ejaculatory apodeme in lateral view (<xref ref-type="fig" rid="F24">Fig. 62</xref>) enlarged, length subequal to that of phallapodeme, basal half relatively slender, almost parallel-sided, apical 1/3 greatly expanded, fan-like.</p><fig id="F23" position="float" orientation="portrait"><label>Figures 58–59.</label><caption><p>Illustrations of <italic><tp:taxon-name>Planinasus insulanus</tp:taxon-name></italic> sp. n. (male). <bold>58</bold> head, anterior view <bold>59</bold> same, lateral view.</p></caption><graphic xmlns:xlink="http://www.w3.org/1999/xlink" xlink:href="ZooKeys-225-001-g023.jpg" position="float" orientation="portrait" xlink:type="simple"/></fig><fig id="F24" position="float" orientation="portrait"><label>Figures 60–63.</label><caption><p>Illustrations of <italic><tp:taxon-name>Planinasus insulanus</tp:taxon-name></italic> sp. n. (male). <bold>60</bold> epandrium, surstylus, lateral view <bold>61</bold> structures of internal male terminalia, ventral view <bold>62</bold> ejaculatory apodeme, lateral view <bold>63</bold> internal structures of male terminalia, lateral view. Scale bar = 0.1 mm.</p></caption><graphic xmlns:xlink="http://www.w3.org/1999/xlink" xlink:href="ZooKeys-225-001-g024.jpg" position="float" orientation="portrait" xlink:type="simple"/></fig><fig id="F25" position="float" orientation="portrait"><label>Figure 64.</label><caption><p>Distribution of <italic><tp:taxon-name>Planinasus insulanus</tp:taxon-name></italic> sp. n.</p></caption><graphic xmlns:xlink="http://www.w3.org/1999/xlink" xlink:href="ZooKeys-225-001-g025.jpg" position="float" orientation="portrait" xlink:type="simple"/></fig></tp:treatment-sec><tp:treatment-sec sec-type="Description"><title>Description of female.</title><p>As in male except as follows: Head generally narrower, head ratio 0.60–0.62; frontal ratio 0.51–0.54; facial ratio 0.26–0.29.</p></tp:treatment-sec><tp:treatment-sec sec-type="Type material"><title>Type material.</title><p>The holotype male is labeled “<bold>DOMINICAN R</bold>[E]<bold>p</bold>[UBLIC]. LaVega: n[ea]r.Jarabacoa, Salto Guasara, <named-content xmlns:xlink="http://www.w3.org/1999/xlink" content-type="dwc:verbatimCoordinates" xlink:type="simple">19°04.4'N, 70°42.1'W</named-content>, 680m, 9May 1995,Wayne N.Mathis/USNM ENT 00136283 [plastic bar code label]/<bold>HOLOTYPE</bold> ♂ <italic><tp:taxon-name>Planinasus insulanus</tp:taxon-name></italic> Mathis &amp; Rung USNM [red].” The holotype is double mounted (minuten pin), is in excellent condition, and is deposited in the USNM. Paratypes are as follows: <italic>DOMINICAN REPUBLIC. Barohona</italic>: Baoruco (8.3 km S, <named-content xmlns:xlink="http://www.w3.org/1999/xlink" content-type="dwc:verbatimCoordinates" xlink:type="simple">18°01.9'N, 71°08.4'W</named-content>), 15 May 1995, W. N. Mathis (2♀; USNM); La Ciénaga (just S; <named-content xmlns:xlink="http://www.w3.org/1999/xlink" content-type="dwc:verbatimCoordinates" xlink:type="simple">18°02.9'N, 71°06.4'W</named-content>; 30 m; swept near stream), 3 Aug 1991, D. A. Grimaldi, J. Stark (1♂, 4♀; AMNH); Ojeda (<named-content xmlns:xlink="http://www.w3.org/1999/xlink" content-type="dwc:verbatimCoordinates" xlink:type="simple">17°58.2'N, 71°10.6'W</named-content>), 22 Mar 1999, W. N. Mathis (6♂, 10♀; USNM); Paraíso (5 km N; <named-content xmlns:xlink="http://www.w3.org/1999/xlink" content-type="dwc:verbatimCoordinates" xlink:type="simple">18°01.5'N, 71°11.6'W</named-content>; 150 m), 21 Mar 1999, W. N. Mathis (4♂, 2♀; USNM); Paraíso (7 km N; <named-content xmlns:xlink="http://www.w3.org/1999/xlink" content-type="dwc:verbatimCoordinates" xlink:type="simple">18°03'N, 71°11'W</named-content>; 200 m), 27 Nov–4 Dec 1991, L. Masner, S. Peck (1♀; DEBU); San Rafael (<named-content xmlns:xlink="http://www.w3.org/1999/xlink" content-type="dwc:verbatimCoordinates" xlink:type="simple">18°01.9'N, 71°08.4'W</named-content>), 22 Mar 1999, W. N. Mathis (4♂, 2♀; USNM). <italic>El Seibo</italic>: El Seibo (5 km E, <named-content xmlns:xlink="http://www.w3.org/1999/xlink" content-type="dwc:verbatimCoordinates" xlink:type="simple">18°44.7'N, 68°59.2'W</named-content>, 120 m), 12 May 1995, W. N. Mathis (1♀; USNM). <italic>Independencia</italic>: La Descubierta (<named-content xmlns:xlink="http://www.w3.org/1999/xlink" content-type="dwc:verbatimCoordinates" xlink:type="simple">18°34.1'N, 71°43.8'W</named-content>), 25 Mar 1999, W. N. Mathis (1♂, 3♀; USNM); Puerto Escondido (<named-content xmlns:xlink="http://www.w3.org/1999/xlink" content-type="dwc:verbatimCoordinates" xlink:type="simple">18°19.6'N, 71°35'W</named-content>; 1370 m), 24 Mar 1999, W. N. Mathis (4♂, 7♀; USNM). <italic>La Vega</italic>: Bonao (21 km W; <named-content xmlns:xlink="http://www.w3.org/1999/xlink" content-type="dwc:verbatimCoordinates" xlink:type="simple">18°56.6'N, 70°27'W</named-content>; 1036 m), 2 Aug 1991, D. A. Grimaldi, J. Stark (6♂, 5♀; AMNH); Jarabacoa (1–2 km S; <named-content xmlns:xlink="http://www.w3.org/1999/xlink" content-type="dwc:verbatimCoordinates" xlink:type="simple">19°06.9'N, 70°37'W</named-content>; 520 m), 8–21 May 1995, 1998, D. and W. N. Mathis (2♀; USNM); Jarabacoa (near), Salto Guasara<!--PageBreak--> (near, <named-content xmlns:xlink="http://www.w3.org/1999/xlink" content-type="dwc:verbatimCoordinates" xlink:type="simple">19°04.4'N, 70°42.1'W</named-content>; 680 m), 9 May 1995, W. N. Mathis (1♂; USNM); Jarabacoa (5 km S, <named-content xmlns:xlink="http://www.w3.org/1999/xlink" content-type="dwc:verbatimCoordinates" xlink:type="simple">19°04.4'N, 70°36.5'W</named-content>; 640 m), 8–20 May 1995, W. N. Mathis (1♂, 5♀; USNM). <italic>Monte Plata</italic>: Bayaguana (9 km N; <named-content xmlns:xlink="http://www.w3.org/1999/xlink" content-type="dwc:verbatimCoordinates" xlink:type="simple">18°47'N, 69°38'W</named-content>; 91 m; on fungus), 8 Aug 1991, D. A. Grimaldi, J. Stark (3♂, 6♀; AMNH). <italic>Peravia</italic>: San José Ocoa (10 km NE; <named-content xmlns:xlink="http://www.w3.org/1999/xlink" content-type="dwc:verbatimCoordinates" xlink:type="simple">18°35'N, 70°25.6'W</named-content>), 21 May 1998, D. and W. N. Mathis (12♂, 5♀; USNM). <italic>Puerto Plata</italic>: Sonador (<named-content xmlns:xlink="http://www.w3.org/1999/xlink" content-type="dwc:verbatimCoordinates" xlink:type="simple">19°35.9'N, 70°36.2'W</named-content>; 440 m), 18 May 1995, W. N. Mathis (4♂, 2♀; USNM).</p></tp:treatment-sec><tp:treatment-sec sec-type="Type locality"><title>Type locality.</title><p>Dominican Republic. La Vega: near Jarabacoa, Salto Guasara (<named-content xmlns:xlink="http://www.w3.org/1999/xlink" content-type="dwc:verbatimCoordinates" xlink:type="simple">19°04.4'N, 70°42.1'W</named-content>, 680 m).</p></tp:treatment-sec><tp:treatment-sec sec-type="Other specimens examined"><title>Other specimens examined.</title><p><italic>CUBA. Cienfuegos</italic>: Topes de Collantes (5 km WNW, <named-content xmlns:xlink="http://www.w3.org/1999/xlink" content-type="dwc:verbatimCoordinates" xlink:type="simple">21°56.5'N, 80°02.3'W</named-content>; 600 m), 11 Dec 1994, W. N. Mathis (3♂, 3♀; USNM). <italic>Pinar del Rio</italic>: Soroa (2 km NW, <named-content xmlns:xlink="http://www.w3.org/1999/xlink" content-type="dwc:verbatimCoordinates" xlink:type="simple">22°48.6'N, 83°01.2'W</named-content>), 4–5 Dec 1995, W. N. Mathis (10♂, 5♀; USNM); Soroa (<named-content xmlns:xlink="http://www.w3.org/1999/xlink" content-type="dwc:verbatimCoordinates" xlink:type="simple">22°47.7'N, 83°W</named-content>), 4–6 Dec 1995, W. N. Mathis (2♂, 3♀; USNM). <italic>Sancti Spiritus</italic>: Topes de Collantes (<named-content xmlns:xlink="http://www.w3.org/1999/xlink" content-type="dwc:verbatimCoordinates" xlink:type="simple">21°55.2'N, 80°02.3'W</named-content>; 350 m), 10 Dec 1995, W. N. Mathis (5♂, 4♀; USNM). <italic>Santa Clara</italic>: San Juan Mountains (<named-content xmlns:xlink="http://www.w3.org/1999/xlink" content-type="dwc:verbatimCoordinates" xlink:type="simple">20°03'N, 75°41'W</named-content>), Jan-Feb 1927, C. T. and B. B. Brues (1♂, 1♀; USNM).</p><p><italic>JAMAICA. St. Ann</italic>: Runaway Bay (<named-content xmlns:xlink="http://www.w3.org/1999/xlink" content-type="dwc:verbatimCoordinates" xlink:type="simple">18°27.4'N, 77°19.6'W</named-content>; stream bed), Feb 1969, W. W. Wirth (1♀; USNM). Ocho Rios (<named-content xmlns:xlink="http://www.w3.org/1999/xlink" content-type="dwc:verbatimCoordinates" xlink:type="simple">18°23.9'N, 77°6.2'W</named-content>), Jul 1958, W. B. Heed, M. Wasserman (1♂, 1♀; USNM). <italic>St. Thomas</italic>: near Bath (<named-content xmlns:xlink="http://www.w3.org/1999/xlink" content-type="dwc:verbatimCoordinates" xlink:type="simple">17°57.9'N, 76°21'W</named-content>), Feb 1956, W. B. Heed (1♀; USNM).</p></tp:treatment-sec><tp:treatment-sec sec-type="Distribution"><title>Distribution</title><p>(<xref ref-type="fig" rid="F25">Fig. 64</xref>). <italic>Neotropical</italic>: West Indies. Cuba (Cienfuegos, Pinar del Rio, Sancti Spiritus, Santa Clara), Dominican Republic (Barahona, El Seibo, Independencia, La Vega, Monte Plata, Peravia, Puerto Plata), Jamaica (St. Ann).</p></tp:treatment-sec><tp:treatment-sec sec-type="Etymology"><title>Etymology.</title><p>The species epithet, <italic>insulanus</italic>, is of Latin derivation, meaning island and refers to the occurrence of this species on West Indian islands.</p></tp:treatment-sec><tp:treatment-sec sec-type="Remarks"><title>Remarks.</title><p>Variation in wing coloration is particularly evident in specimens of this species and may be related to the age of specimens, older specimens having darker wings, but also to underlying genetic variation. The shape of the surstylus and hypandrium readily distinguish this species from congeners.<!--PageBreak--></p></tp:treatment-sec></tp:taxon-treatment>
