# Supplementary material for: A revision of the genus Planinasus Cresson (Diptera, Periscelididae)
Source: Zookeys. 2012 Oct 2;(225):1–83. doi: 10.3897/zookeys.225.3721 (PMC3487652; doi:10.3897/zookeys.225.3721)
Supplement: XML Treatment for Planinasus atrifrons [file zookeys.225.3721-treatment17.xml]

<!DOCTYPE tp:taxon-treatment
  PUBLIC "-//TaxonX//DTD Taxonomic Treatment Publishing DTD v0 20100105//EN" "tax-treatment-NSO.dtd">
<tp:taxon-treatment xmlns:tp="http://www.plazi.org/taxpub"><tp:treatment-meta><mixed-citation publication-type="journal"><person-group><name><surname>Mathis</surname><given-names>Wayne N.</given-names></name><name><surname>Rung</surname><given-names>Alessandra</given-names></name><name><surname>Kotrba</surname><given-names>Marion</given-names></name></person-group><article-title>A revision of the genus 
                    <italic>Planinasus</italic> Cresson (Diptera, Periscelididae)
                </article-title><source>Zookeys</source><day>2</day><month>10</month><year>2012</year><volume>2012</volume><issue>225</issue><fpage>1</fpage><lpage>83</lpage><pub-id pub-id-type="doi">10.3897/zookeys.225.3721</pub-id></mixed-citation></tp:treatment-meta><tp:nomenclature><label>14.</label><tp:taxon-name>
                        <tp:taxon-name-part taxon-name-part-type="genus">Planinasus</tp:taxon-name-part>
                        <tp:taxon-name-part taxon-name-part-type="species">atrifrons</tp:taxon-name-part>
                    <object-id xmlns:xlink="http://www.w3.org/1999/xlink" xlink:type="simple">urn:lsid:zoobank.org:act:E2390043-F256-4951-B4EF-A8DABA4D87B3</object-id>
								<object-id xmlns:xlink="http://www.w3.org/1999/xlink" xlink:type="simple">http://species-id.net/wiki/Planinasus_atrifrons</object-id>
								</tp:taxon-name><tp:taxon-status xmlns:xlink="http://www.w3.org/1999/xlink" xlink:type="simple">sp. n.</tp:taxon-status><xref ref-type="fig" rid="F29">Figures 73</xref><xref ref-type="fig" rid="F30">–76</xref></tp:nomenclature><tp:treatment-sec sec-type="Description"><title>Description of male.</title><p>Moderately small to medium-sized flies, body length 2.20–3.00 mm (holotype 2.38 mm).</p><p><italic>Head</italic>: Head ratio 0.63; frons generally brownish black to black, mostly very finely and sparsely microtomentose, subshiny to shiny, except for more densely microtomentose, anterolateral angles and undercut anterior margin; anterolateral angles setulose; frons wider than long, frontal ratio 0.45; interfrontal seta shallowly curved, moderately elongate, about 2/3 length of lateral vertical seta. Antenna yellow to black; scape yellow medially; pedicel faintly brownish dorsally, yellowish ventrally; basal flagellomere yellowish brown, elongate, length conspicuously longer than height, tapered to moderately acute point at apex, dorsal margin shallowly depressed, ventral margin nearly straight to very shallowly arched; pedicel with ventral projection short, length of projection conspicuously less than length of pedicel without considering projection, bearing long, ventroapical seta (extended slightly beyond apex of basal flagellomere), 1 dorsoapical seta, 1 dorsal seta; arista bearing 13–14 dorsal rays, 3–4 ventral rays. Face comparatively narrow, facial ratio 0.47; portion dorsad of transverse carina moderately large, sparsely microtomentose, subshiny to shiny, mostly yellow to brownish yellow in flattened antennal grooves; ventrad of transverse carina more densely microtomentose, brown medially, silvery yellow laterally, sericeous; large facial setae arranged in 2 transverse rows; dorsal row with 6 setae, medial pair of dorsal row somewhat widely separate, shallowly dorsoclinate; next setae shorter, shallowly ventroclinate; ventral row<!--PageBreak--> with 6 setae, all ventroclinate, medial pair shorter than others. Clypeus brownish black to black with very sparse whitish yellow microtomentum; palpus brownish black.</p><p><italic>Thorax</italic>: Mesonotum generally brownish black to deep bluish black, thinly microtomentose, subshiny to shiny; postpronotum brown, some specimens with some yellowish coloration around margin; area from postpronotum and through notopleuron at most finely and thinly microtomentose, subshiny to shiny; pleural areas finely microtomentose, subshiny, blackish brown; anepisternum mostly bare but with 1–2 setulae along posterior margin; katepisternum generally setulose, bearing 2 setae toward dorsal margin. Wing without pattern, generally infumate. Coxae, trochanters, and base of femora yellow; remainder of femora and tibiae mostly brownish black; forefemur lacking a preapical annulus; tarsi mostly yellowish basally, apical 2–3 tarsomeres becoming darker; forefemur bearing 1 seta at apical 1/3 along posteroventral surface.</p><p><!--PageBreak--><italic>Abdomen</italic>: Uniformly blackish brown, mostly dull to faintly subshiny, moderately invested with microtomentum. Male abdomen: Tergites 1+2–6 well developed, lengths of 3–6 subequal; tergite 7 narrow; sternites 3, 4, 5 generally as rectangular plates, slightly wider than long, lateral margins shallowly arched; sternite 5 slightly wider subposteriorly; sternites 6, 7 lacking, neither segment forming an annulus. Male terminalia (<xref ref-type="fig" rid="F28">Figs 72</xref><xref ref-type="fig" rid="F29">–75</xref>): Epandrium in lateral view (<xref ref-type="fig" rid="F29">Fig. 73</xref>) broadly trapezoidal, higher than wide, narrowed dorsally, anterior margin nearly straight, posterior margin straight on dorsal 2/3 thereafter ventrally forming a robust truncate extension; surstylus almost as long as epandrium, extended from ventral margin of epandrium in nearly oblique alignment with it, in lateral view (<xref ref-type="fig" rid="F29">Fig. 73</xref>) elongate, robustly developed, distinctly tapered, apex recurved, anterior margin very shallowly sinuous, posterior margin swollen medially, apical 1/4 tapered to moderately acute point, partially recurved, bearing medial, elongate setula from posteromedial extension; hypandrium in ventral view (<xref ref-type="fig" rid="F29">Fig. 74</xref>) moderately robustly V-shaped, arms tapered toward attachment with epandrium, anterior portion robustly developed with lateral margins sinuous, anterior margin broadly pointed; pregonite roughly triangular , with anterior margin receded and slightly round corners (<xref ref-type="fig" rid="F29">Fig. 74</xref>); postgonite in ventral view (<xref ref-type="fig" rid="F29">Fig. 74</xref>) convoluted, with relatively small, narrow lobe bearing 6 marginal and apical setulae, in lateral view (<xref ref-type="fig" rid="F29">Fig. 75</xref>) lobe bar-like, with 3 visible apical, short setulae; phallus in J-shaped, bearing apical hairs, in lateral view (<xref ref-type="fig" rid="F29">Fig. 75</xref>) obscured by the postgonites; phallapodeme in lateral<!--PageBreak--> and ventral views (<xref ref-type="fig" rid="F29">Figs 74–75</xref>) elongate, irregularly parallel sided, truncate apically; ejaculatory apodeme greatly reduced.</p><fig id="F29" position="float" orientation="portrait"><label>Figures 73–75.</label><caption><p>Illustrations of <italic><tp:taxon-name>Planinasus atrifrons</tp:taxon-name></italic> sp. n. (male). <bold>73</bold> epandrium and surstylus, lateral view <bold>74</bold> structures of internal male terminalia, ventral view <bold>75</bold> internal structures of male terminalia, lateral view. Scale bar = 0.1 mm.</p></caption><graphic xmlns:xlink="http://www.w3.org/1999/xlink" xlink:href="ZooKeys-225-001-g029.jpg" position="float" orientation="portrait" xlink:type="simple"/></fig><fig id="F30" position="float" orientation="portrait"><label>Figure 76.</label><caption><p>Distribution of <italic><tp:taxon-name>Planinasus atrifrons</tp:taxon-name></italic> sp. n.</p></caption><graphic xmlns:xlink="http://www.w3.org/1999/xlink" xlink:href="ZooKeys-225-001-g030.jpg" position="float" orientation="portrait" xlink:type="simple"/></fig></tp:treatment-sec><tp:treatment-sec sec-type="Description"><title>Description of female.</title><p>As in male except as follows: Head generally slightly narrower, head ratio 0.67–69; frontal ratio 0.41–44; facial ratio 0.41–44.</p></tp:treatment-sec><tp:treatment-sec sec-type="Type material"><title>Type material.</title><p>The holotype male is labeled “BOLIVIA: Santa Cruz Dept. Ichilo Prov. Hotel Flora Y Fauna[,] 4–6 km SSE Buena Vista[,] <named-content xmlns:xlink="http://www.w3.org/1999/xlink" content-type="dwc:verbatimCoordinates" xlink:type="simple">17°29.95'S, 63°33.15'W</named-content>[,] 400–500m[,] 11 November 2003[,] N. E. Woodley/USNM ENT 00118279 [plastic bar code label]/<bold>HOLOTYPE</bold> ♂ <italic><tp:taxon-name>Planinasus atrifrons</tp:taxon-name></italic> Mathis &amp; Rung USNM [red].” The holotype is double mounted (minuten pin in a synthetic block), is in excellent condition (abdomen removed and dissected, parts in an attached microvial of glycerin), and is deposited in the USNM. A female paratype (1♀; USNM) is from: <italic>BOLIVIA. La Paz</italic>: Guanay (22 km SE; <named-content xmlns:xlink="http://www.w3.org/1999/xlink" content-type="dwc:verbatimCoordinates" xlink:type="simple">15°17.8'S, 68°15.6'W</named-content>; 540 m), 17 Mar 2001, W. N. Mathis.</p></tp:treatment-sec><tp:treatment-sec sec-type="Type locality"><title>Type locality.</title><p>Bolivia. Santa Cruz: Ichilo, Buena Vista (4–6 km SSE; Hotel Flora y Fauna; <named-content xmlns:xlink="http://www.w3.org/1999/xlink" content-type="dwc:verbatimCoordinates" xlink:type="simple">17°29.95'S, 63°33.15'W</named-content>; 4–500 m).</p></tp:treatment-sec><tp:treatment-sec sec-type="Other specimens examined"><title>Other specimens examined.</title><p><italic>BRAZIL. São Paulo</italic>: Araçatuba, Córrego Azul (<named-content xmlns:xlink="http://www.w3.org/1999/xlink" content-type="dwc:verbatimCoordinates" xlink:type="simple">21°12.6'S, 50°26.6'W</named-content>), Mar 1947, M. P. Barretto (3♀; MZUSP).</p></tp:treatment-sec><tp:treatment-sec sec-type="Distribution"><title>Distribution</title><p>(<xref ref-type="fig" rid="F30">Fig. 76</xref>). <italic>Neotropical</italic>: Bolivia (La Paz, Santa Cruz), Brazil (São Paulo).</p></tp:treatment-sec><tp:treatment-sec sec-type="Etymology"><title>Etymology.</title><p>The specific epithet, <italic>atrifrons</italic>, is of Latin derivation and refers to the black frons, a feature of this species.</p></tp:treatment-sec><tp:treatment-sec sec-type="Remarks"><title>Remarks.</title><p>See “Remarks” under <italic><tp:taxon-name>Planinasus atryclypeus</tp:taxon-name></italic> for diagnostic characters to distinguish this species from that one.</p></tp:treatment-sec><tp:treatment-sec><!--Section generated to contain objects referenced in tp:taxon-treatment.--><fig id="F28" position="float" orientation="portrait"><label>Figures 70–72.</label><caption><p>Illustrations of <italic><tp:taxon-name>Planinasus atriclypeus</tp:taxon-name></italic> sp. n. (male). <bold>70</bold> epandrium, surstylus, hypandrium, and pregonite, lateral view <bold>71</bold> structures of internal male terminalia, ventral view <bold>72</bold> internal structures of male terminalia, lateral view, lateral view. Scale bar = 0.1 mm.</p></caption><graphic xmlns:xlink="http://www.w3.org/1999/xlink" xlink:href="ZooKeys-225-001-g028.jpg" position="float" orientation="portrait" xlink:type="simple"/></fig></tp:treatment-sec></tp:taxon-treatment>
