# Supplementary material for: A revision of the genus Planinasus Cresson (Diptera, Periscelididae)
Source: Zookeys. 2012 Oct 2;(225):1–83. doi: 10.3897/zookeys.225.3721 (PMC3487652; doi:10.3897/zookeys.225.3721)
Supplement: XML Treatment for Planinasus flavicoxalis [file zookeys.225.3721-treatment18.xml]

<!DOCTYPE tp:taxon-treatment
  PUBLIC "-//TaxonX//DTD Taxonomic Treatment Publishing DTD v0 20100105//EN" "tax-treatment-NSO.dtd">
<tp:taxon-treatment xmlns:tp="http://www.plazi.org/taxpub"><tp:treatment-meta><mixed-citation publication-type="journal"><person-group><name><surname>Mathis</surname><given-names>Wayne N.</given-names></name><name><surname>Rung</surname><given-names>Alessandra</given-names></name><name><surname>Kotrba</surname><given-names>Marion</given-names></name></person-group><article-title>A revision of the genus 
                    <italic>Planinasus</italic> Cresson (Diptera, Periscelididae)
                </article-title><source>Zookeys</source><day>2</day><month>10</month><year>2012</year><volume>2012</volume><issue>225</issue><fpage>1</fpage><lpage>83</lpage><pub-id pub-id-type="doi">10.3897/zookeys.225.3721</pub-id></mixed-citation></tp:treatment-meta><tp:nomenclature><label>15.</label><tp:taxon-name>
                        <tp:taxon-name-part taxon-name-part-type="genus">Planinasus</tp:taxon-name-part>
                        <tp:taxon-name-part taxon-name-part-type="species">flavicoxalis</tp:taxon-name-part>
                    <object-id xmlns:xlink="http://www.w3.org/1999/xlink" xlink:type="simple">urn:lsid:zoobank.org:act:0C27D541-96E0-479B-ADB0-9FCC78B6A035</object-id>
								<object-id xmlns:xlink="http://www.w3.org/1999/xlink" xlink:type="simple">http://species-id.net/wiki/Planinasus_flavicoxalis</object-id>
								</tp:taxon-name><tp:taxon-status xmlns:xlink="http://www.w3.org/1999/xlink" xlink:type="simple">sp. n.</tp:taxon-status><xref ref-type="fig" rid="F16">Figures 43</xref><xref ref-type="fig" rid="F31">, 77–79</xref></tp:nomenclature><tp:treatment-sec sec-type="Description"><title>Description of male.</title><p>Moderately small to medium-sized flies, body length 2.55–3.25 mm.</p><p><italic>Head</italic>: Head ratio 0.63–0.66; frons generally brownish black to black, mostly very finely and sparsely microtomentose, subshiny to shiny, except for more densely microtomentose, anterolateral angles and anterior margin; anterolateral angles setulose; frons wider than long, frontal ratio 0.51–0.57; interfrontal seta shallowly curved, moderately elongate, about 2/3 length of lateral vertical seta. Antenna black; basal flagellomere variable but usually short, length usually not exceeding height at base, tapered to moderately acute point at apex, both dorsal and ventral margins nearly straight to very shallowly depressed dorsally and arched ventrally; pedicel with ventral projection short, length of projection conspicuously less than length of pedicel without considering projection, bearing long, ventroapical seta (extended slightly beyond apex of basal flagellomere), 1 dorsal seta, 1 dorsomedial seta, 1 medial seta; arista bearing 13–14 dorsal rays, 3–4 ventral rays. Face comparatively narrow, facial ratio 0.46–0.52; portion dorsad of transverse carina large, sparsely microtomentose, subshiny to shiny, mostly yellow to slightly brownish yellow in flattened antennal grooves; ventrad of <!--PageBreak-->transverse carina more densely microtomentose, silvery yellow, sericeous; large facial setae arranged in 2 transverse rows; dorsal row with 4 setae, medial pair of dorsal row widely separate, shallowly dorsoclinate; next seta shallowly ventroclinate; ventral row with 6 setae, all ventroclinate. Clypeus yellow with very sparse whitish yellow microtomentum; palpus brownish black.</p><p><italic>Thorax</italic>: Mesonotum generally brownish black to deep bluish black, thinly microtomentose, subshiny to shiny; postpronotum brown, some specimens with some yellowish coloration around margin; area from postpronotum and through notopleuron at most finely and thinly microtomentose, subshiny to shiny; pleural areas finely microtomentose, subshiny, blackish brown; anepisternum mostly bare but with 2–3 setulae along posterior margin; katepisternum generally setulose, bearing 2 setae toward dorsal margin. Wing without pattern, generally hyaline to faintly infumate. Coxae generally yellow to whitish yellow, hindcoxa yellowish brown in some specimens; trochanters yellow; basal 1/5 of femora yellow, remainder brown; tibiae mostly brown; forefemur lacking a preapical annulus; tarsi mostly yellowish basally, apical 2–3 tarsomeres becoming darker; forefemur bearing 1 seta at apical 1/3 along posteroventral surface.</p><p><italic>Abdomen</italic>: Uniformly blackish brown, mostly dull to faintly subshiny, moderately invested with microtomentum. Male abdomen: Tergites 1+2–6 well developed, lengths<!--PageBreak--> of 3–6 subequal; tergite 7 narrow; sternites 3, 4, 5 generally as rectangular plates, slightly wider than long, lateral margins shallowly arched; sternite 5 with posterior margin of sclerotized portion shallowly emarginate posteriorly; no sternites 6, 7, neither segment forming an annulus. Male terminalia (<xref ref-type="fig" rid="F31">Figs 77–79</xref>): Epandrium in lateral view (<xref ref-type="fig" rid="F31">Fig. 77</xref>) narrowly trapezoidal, higher than wide, very narrowed dorsally, anterior and posterior margins nearly straight; surstylus almost as long as epandrium, extended from ventral margin of epandrium in nearly oblique alignment with it, in lateral view (<xref ref-type="fig" rid="F31">Fig. 77</xref>) elongate, robustly developed, unevenly bilobed, anterior lobe much larger, slightly enlarged apically, clavate, narrowly rounded apically, short posterior lobe digitiform, narrowly rounded apically, bearing elongate setula sub-basally near middle; hypandrium in ventral view (<xref ref-type="fig" rid="F31">Fig. 78</xref>) broadly and robustly U- to V-shaped, posterior margin U-shaped, anterior margin V-shaped, arms tapered, narrowed toward attachment with epandrium, anterior portion robustly developed, anterior margin conspicuously pointed; postgonite in ventral view convoluted (<xref ref-type="fig" rid="F31">Fig. 78</xref>) with lateral arms spread out and longer than wide, lobe bearing a few setulae, in lateral view (<xref ref-type="fig" rid="F31">Fig. 79</xref>) longer than wide, lone digitiform, bearing 3 apical, short setulae; phallus in ventral and lateral views (<xref ref-type="fig" rid="F31">Figs 78, 79</xref>) mostly membranous, difficult to distinguish; phallapodeme in lateral and ventral views (<xref ref-type="fig" rid="F31">Figs 78–79</xref>) elongate, parallel sided, nearly straight; ejaculatory apodeme greatly reduced.</p><fig id="F31" position="float" orientation="portrait"><label>Figures 77–79.</label><caption><p>Illustrations of <italic><tp:taxon-name>Planinasus flavicoxalis</tp:taxon-name></italic> sp. n. (male). <bold>77</bold> epandrium, surstylus, hypandrium, lateral view <bold>78</bold> structures of internal male terminalia, ventral view <bold>79</bold> internal structures of male terminalia, lateral view. Scale bar = 0.1 mm.</p></caption><graphic xmlns:xlink="http://www.w3.org/1999/xlink" xlink:href="ZooKeys-225-001-g031.jpg" position="float" orientation="portrait" xlink:type="simple"/></fig></tp:treatment-sec><tp:treatment-sec sec-type="Description"><title>Description of female.</title><p>As in male except as follows: Head generally slightly narrower, head ratio 0.70–75; frontal ratio 0.63–0.67; facial ratio 0.31–0.36.</p></tp:treatment-sec><tp:treatment-sec sec-type="Type material"><title>Type material.</title><p>The holotypes male is labeled “DOMINICA, W.I[.] trail,1mi.n.junc. rds to Rosalie &amp; Castle Bruce, 1300' Apr. 23, 1966[,] R.J. Gagne/Bredin-Archbold-Smithsonian Bio.Surv.Dominica/USNM ENT 00118283 [plastic bar code label]<bold>HOLOTYPE</bold> ♂ <italic><tp:taxon-name>Planinasus flavicoxalis</tp:taxon-name></italic> Mathis &amp; Rung USNM [red].” The holotype is double mounted (glued to a paper triangle), is in good condition (hindlegs broken, one glued to dorsum of paper triangle), and is deposited in the USNM. Paratypes are as follows: West Indies. <italic>DOMINICA</italic>. Boeri Lake (<named-content xmlns:xlink="http://www.w3.org/1999/xlink" content-type="dwc:verbatimCoordinates" xlink:type="simple">15°21.1'N, 61°19.2'W</named-content>), 22 Feb 1964, D. F. Bray (1♂; USNM); Fond Figues River (<named-content xmlns:xlink="http://www.w3.org/1999/xlink" content-type="dwc:verbatimCoordinates" xlink:type="simple">15°23.9'N, 61°18.2'W</named-content>; 122 m), 29 Apr 1966, R. J. Gagne (1♂; USNM); Freshwater Lake (<named-content xmlns:xlink="http://www.w3.org/1999/xlink" content-type="dwc:verbatimCoordinates" xlink:type="simple">15°21.1'N, 61°19.2'W</named-content>; 792 m), 21 Jan-23 Mar, 1964, 1965, T. M. Clarke, D. F. Bray (1♂, 1♀; USNM); Pont Cassé (<named-content xmlns:xlink="http://www.w3.org/1999/xlink" content-type="dwc:verbatimCoordinates" xlink:type="simple">15°22'N, 61°21'W</named-content>), 23 Nov 1964, P. J. Spangler (1♀; USNM); Pont Cassé (2.75 km E; <named-content xmlns:xlink="http://www.w3.org/1999/xlink" content-type="dwc:verbatimCoordinates" xlink:type="simple">15°21'N, 61°19'W</named-content>), 10 Mar 1965, W. W. Wirth (1♂; USNM); Pont Cassé (0.8 km E; <named-content xmlns:xlink="http://www.w3.org/1999/xlink" content-type="dwc:verbatimCoordinates" xlink:type="simple">15°21'N, 61°20'W</named-content>), 11 Apr 1966, R. J. Gagné (1♀; USNM); Pont Cassé (3.2 km NW; <named-content xmlns:xlink="http://www.w3.org/1999/xlink" content-type="dwc:verbatimCoordinates" xlink:type="simple">15°23'N, 61°22'W</named-content>), 5 Jun 1965, D. R. Davis (1♂; USNM); Sylvania (<named-content xmlns:xlink="http://www.w3.org/1999/xlink" content-type="dwc:verbatimCoordinates" xlink:type="simple">15°21'N, 61°22.2'W</named-content>), 10 Feb 1964, H. Robinson (1♂; USNM).</p></tp:treatment-sec><tp:treatment-sec sec-type="Type locality"><title>Type locality.</title><p>West Indies. Dominica. St. David: 1.6 km N of junction of roads to Rosalie and Castle Bruce (<named-content xmlns:xlink="http://www.w3.org/1999/xlink" content-type="dwc:verbatimCoordinates" xlink:type="simple">15°23.8'N, 61°18.6'W</named-content>; 396 m).</p></tp:treatment-sec><tp:treatment-sec sec-type="Distribution"><title>Distribution</title><p>(<xref ref-type="fig" rid="F16">Fig. 43</xref>). <italic>Neotropical</italic>: West Indies (Dominica).</p></tp:treatment-sec><tp:treatment-sec sec-type="Etymology"><title>Etymology.</title><p>The specific epithet, <italic>flavicoxalis</italic>, is of Latin derivation and refers to the yellowish coxae of this species.</p></tp:treatment-sec><tp:treatment-sec sec-type="Remarks"><title>Remarks.</title><p>Externally this species is very similar to <italic><tp:taxon-name>Planinasus atrifrons</tp:taxon-name></italic> sp. n and <italic><tp:taxon-name>Planinasus atriclypeus</tp:taxon-name></italic> sp. n. Besides the characters noted in the key, the shape of the surstylus, hypandrium and postgonite is sufficient to distinguish this species from these congeners.</p></tp:treatment-sec><tp:treatment-sec><!--Section generated to contain objects referenced in tp:taxon-treatment.--><fig id="F16" position="float" orientation="portrait"><label>Figure 43.</label><caption><p>Distribution of <italic><tp:taxon-name>Planinasus tobagoensis</tp:taxon-name></italic> sp. n. (dots) and <italic><tp:taxon-name>Planinasus flavicoxalis</tp:taxon-name></italic> sp. n. (square).</p></caption><graphic xmlns:xlink="http://www.w3.org/1999/xlink" xlink:href="ZooKeys-225-001-g016.jpg" position="float" orientation="portrait" xlink:type="simple"/></fig></tp:treatment-sec></tp:taxon-treatment>
